# Supplementary material for: KaiXinSan-JiaWei ameliorates cognitive dysfunction in APP/PS1 mice by intervening in gut microbiota and its metabolites
Source: Front Pharmacol. 2025 Apr 25;16:1483883. doi: 10.3389/fphar.2025.1483883 (PMC12061922; doi:10.3389/fphar.2025.1483883)
Supplement: Supplementary file 1 [file Table2.xlsx]

## Sheet: Sheet1
	Bacteroidota	Firmicutes	Desulfobacterota	Campylobacterota	Actinobacteriota	Verrucomicrobiota	Proteobacteria	Deferribacterota	Patescibacteria	unclassified	Cyanobacteria	Fusobacteriota	Gemmatimonadota	Acidobacteriota	WPS-2	Synergistota	Myxococcota	Chloroflexi	Planctomycetota
C1	27.6203	41.3292	1.02004	0.175869	1.17049	6.73623	1.04635	0.014779	0.699042	0.060594	0.127099	0	0	0	0	0	0	0	0
C2	43.0245	45.8907	2.22037	0.035051	2.87506	4.16841	3.42694	0.008089	0.985481	0.213004	0.04314	0	0	0	0	0	0	0	0
C3	25.761	58.9069	0.627043	4.78495	3.64163	7.20424	0.547027	0.484027	0.580833	0.238172	0.090659	0	0	0	0	0	0	0	0
C4	46.4249	31.6776	4.4239	12.2063	0.618427	1.03632	1.49555	1.43126	0.353606	0.267883	0.058169	0.006123	0	0	0	0	0	0	0
C5	57.9463	27.8307	1.24447	0.171257	5.8099	3.9589	1.96803	0.004281	0.734979	0.18981	0.138433	0.002854	0	0	0	0	0	0	0
C6	47.0765	46.0447	0.847622	0.364119	0.620794	2.33693	1.49528	0.004477	0.425303	0.704362	0.108937	0	0	0	0	0	0	0	0
M1	77.1567	15.2891	1.25593	0.382801	0.791346	0.404307	1.22296	0.074553	0.193551	0.305381	0.070252	0	0	0	0	0	0	0.002867	0
M2	77.8604	15.2318	4.3071	0.502611	0.696674	0.027923	0.509591	0	0.523553	0.283417	0.027923	0	0	0	0	0	0	0	0
M3	75.9868	11.6037	1.44254	0.824106	0.659285	0.304246	0.942439	0.004226	1.13543	0.145099	0.052123	0	0	0	0	0	0	0	0
M4	62.5916	26.7116	2.86886	1.30051	0.181796	0.196043	1.48827	0.004142	0.331341	0.125633	0.200185	0	0	0	0	0	0	0	0
M5	67.8054	20.6358	3.06589	4.72493	1.04274	0.178513	1.48619	0	0.216766	0.245102	0.121842	0	0	0	0.002834	0	0	0	0
M6	67.6286	26.2811	7.51087	0.105397	0.458363	0.310853	1.35281	0	0.494964	0.06137	0.256154	0.006671	0	0	0	0	0	0	0
D1	38.5663	52.4781	4.23254	0.368232	1.73453	0.547373	0.969631	0.007109	0.800444	0.176297	0.119427	0	0	0	0	0	0	0	0
D2	62.1723	24.0252	4.2653	0.174063	0.665981	6.46607	0.770418	0.031785	0.634195	0.608464	0.186172	0	0	0	0	0	0	0	0
D3	66.7788	25.1269	1.52903	0.669891	0.950765	2.38667	0.576767	0.091622	0.901199	0.644357	0.343957	0	0	0	0	0	0	0	0
D4	59.7739	30.1391	2.20262	1.92387	1.69995	2.37932	0.757056	0.199546	0.420418	0.222395	0.214779	0.012186	0.024372	0.015233	0	0	0.007616	0.003047	0.00457
D5	33.6354	59.3073	4.27794	0.086237	0.739379	0.209232	0.564077	0.005655	0.428359	0.506114	0.240334	0	0	0	0	0	0	0	0
D6	28.1477	62.3363	2.40734	0.145899	0.762091	4.75414	0.672068	0.007761	0.501335	0.169181	0.096231	0	0	0	0	0	0	0	0
KD1	65.7851	23.4186	6.11195	1.42478	0.907332	0.018634	1.06357	0.260876	0.624955	0.260876	0.118971	0	0	0	0	0.0043	0	0	0
KD2	65.2644	26.0453	5.42825	0.453185	0.815163	0.203791	0.604247	0.076956	0.676927	0.277897	0.148211	0.0057	0	0	0	0	0	0	0
KD3	49.3949	32.431	10.1028	2.36354	2.19105	0.037064	0.551683	2.23667	0.356384	0.243767	0.091234	0	0	0	0	0	0	0	0
KD4	51.309	36.2808	8.10142	2.26248	0.530425	0.018487	0.341292	0.418083	0.365467	0.33987	0.032707	0	0	0	0	0	0	0	0
KD5	79.7519	15.1774	1.99449	0.104973	1.10805	0.036449	0.653166	0.053945	0.174955	0.88644	0.058318	0	0	0	0	0	0	0	0
KD6	76.6651	9.15696	6.89288	1.30074	4.05167	0.022197	0.64223	0.957426	0.149459	0.161297	0	0	0	0	0	0	0	0	0
KZ1	51.436	34.1927	9.61124	1.06052	0.817454	0.15915	1.43235	0.588857	0.465877	0.167831	0.068001	0	0	0	0	0	0	0	0
KZ2	78.4673	13.6969	3.60092	0.13995	1.14059	0.370868	1.70879	0.02939	0.694153	0.099365	0.047583	0	0	0	0.004199	0	0	0	0
KZ3	78.7956	15.5704	1.54222	0.120645	1.52187	0.120645	1.54949	0.027617	0.488393	0.100295	0.15553	0	0	0	0	0.007268	0	0	0
KZ4	39.1879	36.1451	5.79191	13.2565	0.306924	0.026434	0.522799	3.81526	0.540421	0.277553	0.121889	0.007343	0	0	0	0	0	0	0
KZ5	47.257	31.1161	7.05236	7.74967	0.390493	0.157078	0.455086	4.77253	0.801538	0.158546	0.085145	0	0	0.004404	0	0	0	0	0
KZ6	61.6065	20.1969	11.8144	1.28731	2.02883	0.140018	1.83738	0.178594	0.740095	0.097155	0.072867	0	0	0	0	0	0	0	0
KX1	46.4171	28.3556	5.06393	15.1149	1.11711	0.038468	0.763206	2.53889	0.326209	0.187724	0.076936	0	0	0	0	0	0	0	0
KX2	47.9724	40.539	6.88788	1.86748	0.459192	0.114067	0.498677	0.875974	0.427019	0.261769	0.096518	0	0	0	0	0	0	0	0
KX3	53.7445	32.9323	11.1517	0.393664	0.606242	0.094479	0.357447	0.248795	0.099203	0.362171	0.006299	0	0.003149	0	0	0	0	0	0
KX4	48.2813	39.1372	6.96055	1.34106	0.666844	0.112124	1.08583	1.44434	0.553244	0.264082	0.146056	0	0	0	0.007377	0	0	0	0
KX5	40.6077	34.0151	6.95029	13.2454	0.498918	0.25547	0.48389	3.39174	0.18484	0.359161	0.007514	0	0	0	0	0	0	0	0
KX6	43.5019	37.7463	12.4695	2.80717	2.01784	0.089068	0.545156	0.376234	0.274881	0.159708	0.012285	0	0	0	0	0	0	0	0
