# Supplementary material for: KaiXinSan-JiaWei ameliorates cognitive dysfunction in APP/PS1 mice by intervening in gut microbiota and its metabolites
Source: Front Pharmacol. 2025 Apr 25;16:1483883. doi: 10.3389/fphar.2025.1483883 (PMC12061922; doi:10.3389/fphar.2025.1483883)
Supplement: Supplementary file 2 [file Table3.xlsx]

## Sheet: Sheet1
Group	D	D	D	D	D	D	KD	KD	KD	KD	KD	KD	KZ	KZ	KZ	KZ	KZ	KZ	KX	KX	KX	KX	KX	KX
ASV ID	D1	D2	D3	D4	D5	D6	KD1	KD2	KD3	KD4	KD5	KD6	KZ1	KZ2	KZ3	KZ4	KZ5	KZ6	KX1	KX2	KX3	KX4	KX5	KX6
d__Bacteria	99.8237	99.3916	99.3557	99.7777	99.4939	99.8308	99.7391	99.7222	99.7562	99.6601	99.1136	99.8388	99.8321	99.9007	99.8997	99.7224	99.8415	99.9029	99.8123	99.7382	99.6378	99.7359	99.6409	99.8403
d__Bacteria|p__Acidobacteriota	0	0	0	0.01524	0	0	0	0	0	0	0	0	0	0	0	0	0.0044	0	0	0	0	0	0	0
d__Bacteria|p__Acidobacteriota|c__Acidobacteriae	0	0	0	0	0	0	0	0	0	0	0	0	0	0	0	0	0.0044	0	0	0	0	0	0	0
d__Bacteria|p__Acidobacteriota|c__Acidobacteriae|o__Acidobacteriales	0	0	0	0	0	0	0	0	0	0	0	0	0	0	0	0	0.0044	0	0	0	0	0	0	0
d__Bacteria|p__Acidobacteriota|c__Acidobacteriae|o__Acidobacteriales|f__Acidobacteriales_unclassified	0	0	0	0	0	0	0	0	0	0	0	0	0	0	0	0	0.0044	0	0	0	0	0	0	0
d__Bacteria|p__Acidobacteriota|c__Acidobacteriae|o__Acidobacteriales|f__Acidobacteriales_unclassified|g__Acidobacteriales_unclassified	0	0	0	0	0	0	0	0	0	0	0	0	0	0	0	0	0.0044	0	0	0	0	0	0	0
d__Bacteria|p__Acidobacteriota|c__Acidobacteriae|o__Acidobacteriales|f__Acidobacteriales_unclassified|g__Acidobacteriales_unclassified|s__Acidobacteriales_unclassified	0	0	0	0	0	0	0	0	0	0	0	0	0	0	0	0	0.0044	0	0	0	0	0	0	0
d__Bacteria|p__Acidobacteriota|c__Acidobacteriota_unclassified	0	0	0	0.00914	0	0	0	0	0	0	0	0	0	0	0	0	0	0	0	0	0	0	0	0
d__Bacteria|p__Acidobacteriota|c__Acidobacteriota_unclassified|o__Acidobacteriota_unclassified	0	0	0	0.00914	0	0	0	0	0	0	0	0	0	0	0	0	0	0	0	0	0	0	0	0
d__Bacteria|p__Acidobacteriota|c__Acidobacteriota_unclassified|o__Acidobacteriota_unclassified|f__Acidobacteriota_unclassified	0	0	0	0.00914	0	0	0	0	0	0	0	0	0	0	0	0	0	0	0	0	0	0	0	0
d__Bacteria|p__Acidobacteriota|c__Acidobacteriota_unclassified|o__Acidobacteriota_unclassified|f__Acidobacteriota_unclassified|g__Acidobacteriota_unclassified	0	0	0	0.00914	0	0	0	0	0	0	0	0	0	0	0	0	0	0	0	0	0	0	0	0
d__Bacteria|p__Acidobacteriota|c__Acidobacteriota_unclassified|o__Acidobacteriota_unclassified|f__Acidobacteriota_unclassified|g__Acidobacteriota_unclassified|s__Acidobacteriota_unclassified	0	0	0	0.00914	0	0	0	0	0	0	0	0	0	0	0	0	0	0	0	0	0	0	0	0
d__Bacteria|p__Acidobacteriota|c__Vicinamibacteria	0	0	0	0.0061	0	0	0	0	0	0	0	0	0	0	0	0	0	0	0	0	0	0	0	0
d__Bacteria|p__Acidobacteriota|c__Vicinamibacteria|o__Subgroup_17	0	0	0	0.00305	0	0	0	0	0	0	0	0	0	0	0	0	0	0	0	0	0	0	0	0
d__Bacteria|p__Acidobacteriota|c__Vicinamibacteria|o__Subgroup_17|f__Subgroup_17_unclassified	0	0	0	0.00305	0	0	0	0	0	0	0	0	0	0	0	0	0	0	0	0	0	0	0	0
d__Bacteria|p__Acidobacteriota|c__Vicinamibacteria|o__Subgroup_17|f__Subgroup_17_unclassified|g__Subgroup_17_unclassified	0	0	0	0.00305	0	0	0	0	0	0	0	0	0	0	0	0	0	0	0	0	0	0	0	0
d__Bacteria|p__Acidobacteriota|c__Vicinamibacteria|o__Subgroup_17|f__Subgroup_17_unclassified|g__Subgroup_17_unclassified|s__Subgroup_17_unclassified	0	0	0	0.00305	0	0	0	0	0	0	0	0	0	0	0	0	0	0	0	0	0	0	0	0
d__Bacteria|p__Acidobacteriota|c__Vicinamibacteria|o__Vicinamibacterales	0	0	0	0.00305	0	0	0	0	0	0	0	0	0	0	0	0	0	0	0	0	0	0	0	0
d__Bacteria|p__Acidobacteriota|c__Vicinamibacteria|o__Vicinamibacterales|f__Vicinamibacteraceae	0	0	0	0.00305	0	0	0	0	0	0	0	0	0	0	0	0	0	0	0	0	0	0	0	0
d__Bacteria|p__Acidobacteriota|c__Vicinamibacteria|o__Vicinamibacterales|f__Vicinamibacteraceae|g__Vicinamibacteraceae_unclassified	0	0	0	0.00305	0	0	0	0	0	0	0	0	0	0	0	0	0	0	0	0	0	0	0	0
d__Bacteria|p__Acidobacteriota|c__Vicinamibacteria|o__Vicinamibacterales|f__Vicinamibacteraceae|g__Vicinamibacteraceae_unclassified|s__Vicinamibacteraceae_unclassified	0	0	0	0.00305	0	0	0	0	0	0	0	0	0	0	0	0	0	0	0	0	0	0	0	0
d__Bacteria|p__Actinobacteriota	1.73452	0.66597	0.95076	1.69995	0.73938	0.76209	0.90733	0.81518	2.19104	0.53042	1.10804	4.05168	0.81746	1.14061	1.52187	0.30692	0.39051	2.02882	1.11712	0.45919	0.60624	0.66685	0.49892	2.01785
d__Bacteria|p__Actinobacteriota|c__Acidimicrobiia	0	0	0.00901	0.01219	0	0	0	0	0	0	0	0	0	0	0	0	0	0	0.0077	0	0	0	0	0.00307
d__Bacteria|p__Actinobacteriota|c__Acidimicrobiia|o__IMCC26256	0	0	0.00901	0	0	0	0	0	0	0	0	0	0	0	0	0	0	0	0.00462	0	0	0	0	0.00307
d__Bacteria|p__Actinobacteriota|c__Acidimicrobiia|o__IMCC26256|f__IMCC26256_unclassified	0	0	0.00901	0	0	0	0	0	0	0	0	0	0	0	0	0	0	0	0.00462	0	0	0	0	0.00307
d__Bacteria|p__Actinobacteriota|c__Acidimicrobiia|o__IMCC26256|f__IMCC26256_unclassified|g__IMCC26256_unclassified	0	0	0.00901	0	0	0	0	0	0	0	0	0	0	0	0	0	0	0	0.00462	0	0	0	0	0.00307
d__Bacteria|p__Actinobacteriota|c__Acidimicrobiia|o__IMCC26256|f__IMCC26256_unclassified|g__IMCC26256_unclassified|s__IMCC26256_unclassified	0	0	0.00901	0	0	0	0	0	0	0	0	0	0	0	0	0	0	0	0.00462	0	0	0	0	0.00307
d__Bacteria|p__Actinobacteriota|c__Acidimicrobiia|o__Microtrichales	0	0	0	0.01219	0	0	0	0	0	0	0	0	0	0	0	0	0	0	0.00308	0	0	0	0	0
d__Bacteria|p__Actinobacteriota|c__Acidimicrobiia|o__Microtrichales|f__Iamiaceae	0	0	0	0.00609	0	0	0	0	0	0	0	0	0	0	0	0	0	0	0	0	0	0	0	0
d__Bacteria|p__Actinobacteriota|c__Acidimicrobiia|o__Microtrichales|f__Iamiaceae|g__Iamia	0	0	0	0.00609	0	0	0	0	0	0	0	0	0	0	0	0	0	0	0	0	0	0	0	0
d__Bacteria|p__Actinobacteriota|c__Acidimicrobiia|o__Microtrichales|f__Iamiaceae|g__Iamia|s__Iamia_unclassified	0	0	0	0.00609	0	0	0	0	0	0	0	0	0	0	0	0	0	0	0	0	0	0	0	0
d__Bacteria|p__Actinobacteriota|c__Acidimicrobiia|o__Microtrichales|f__Ilumatobacteraceae	0	0	0	0.00305	0	0	0	0	0	0	0	0	0	0	0	0	0	0	0	0	0	0	0	0
d__Bacteria|p__Actinobacteriota|c__Acidimicrobiia|o__Microtrichales|f__Ilumatobacteraceae|g__Ilumatobacter	0	0	0	0.00305	0	0	0	0	0	0	0	0	0	0	0	0	0	0	0	0	0	0	0	0
d__Bacteria|p__Actinobacteriota|c__Acidimicrobiia|o__Microtrichales|f__Ilumatobacteraceae|g__Ilumatobacter|s__Ilumatobacter_unclassified	0	0	0	0.00305	0	0	0	0	0	0	0	0	0	0	0	0	0	0	0	0	0	0	0	0
d__Bacteria|p__Actinobacteriota|c__Acidimicrobiia|o__Microtrichales|f__Microtrichales_unclassified	0	0	0	0.00305	0	0	0	0	0	0	0	0	0	0	0	0	0	0	0.00308	0	0	0	0	0
d__Bacteria|p__Actinobacteriota|c__Acidimicrobiia|o__Microtrichales|f__Microtrichales_unclassified|g__Microtrichales_unclassified	0	0	0	0.00305	0	0	0	0	0	0	0	0	0	0	0	0	0	0	0.00308	0	0	0	0	0
d__Bacteria|p__Actinobacteriota|c__Acidimicrobiia|o__Microtrichales|f__Microtrichales_unclassified|g__Microtrichales_unclassified|s__Microtrichales_unclassified	0	0	0	0.00305	0	0	0	0	0	0	0	0	0	0	0	0	0	0	0.00308	0	0	0	0	0
d__Bacteria|p__Actinobacteriota|c__Actinobacteria	0.09241	0.00454	0.03004	0.31684	0.06503	0.05588	0.58339	0.46174	1.53673	0.155	0.60797	2.79533	0.08826	0.26311	0.72096	0.04112	0.03377	0.67151	0.66473	0.17841	0.0992	0.42194	0.10069	1.26538
d__Bacteria|p__Actinobacteriota|c__Actinobacteria|o__0319-7L14	0	0	0	0.00457	0	0	0	0	0	0	0	0	0	0	0	0	0	0	0	0	0	0	0	0
d__Bacteria|p__Actinobacteriota|c__Actinobacteria|o__0319-7L14|f__0319-7L14_unclassified	0	0	0	0.00457	0	0	0	0	0	0	0	0	0	0	0	0	0	0	0	0	0	0	0	0
d__Bacteria|p__Actinobacteriota|c__Actinobacteria|o__0319-7L14|f__0319-7L14_unclassified|g__0319-7L14_unclassified	0	0	0	0.00457	0	0	0	0	0	0	0	0	0	0	0	0	0	0	0	0	0	0	0	0
d__Bacteria|p__Actinobacteriota|c__Actinobacteria|o__0319-7L14|f__0319-7L14_unclassified|g__0319-7L14_unclassified|s__0319-7L14_unclassified	0	0	0	0.00457	0	0	0	0	0	0	0	0	0	0	0	0	0	0	0	0	0	0	0	0
d__Bacteria|p__Actinobacteriota|c__Actinobacteria|o__Bifidobacteriales	0.09241	0.00454	0.03004	0.29856	0.06503	0.04812	0.58339	0.46174	1.53103	0.155	0.60797	2.79237	0.08826	0.24771	0.72096	0.03818	0.02349	0.67151	0.66011	0.17841	0.0992	0.41161	0.10069	1.26538
d__Bacteria|p__Actinobacteriota|c__Actinobacteria|o__Bifidobacteriales|f__Bifidobacteriaceae	0.09241	0.00454	0.03004	0.29856	0.06503	0.04812	0.58339	0.46174	1.53103	0.155	0.60797	2.79237	0.08826	0.24771	0.72096	0.03818	0.02349	0.67151	0.66011	0.17841	0.0992	0.41161	0.10069	1.26538
d__Bacteria|p__Actinobacteriota|c__Actinobacteria|o__Bifidobacteriales|f__Bifidobacteriaceae|g__Bifidobacterium	0.09241	0.00454	0.03004	0.29856	0.06503	0.04812	0.58339	0.46174	1.53103	0.155	0.60797	2.79237	0.08826	0.24771	0.72096	0.03818	0.02349	0.67151	0.66011	0.17841	0.0992	0.41161	0.10069	1.26538
d__Bacteria|p__Actinobacteriota|c__Actinobacteria|o__Bifidobacteriales|f__Bifidobacteriaceae|g__Bifidobacterium|s__Bifidobacterium_unclassified	0.09241	0.00454	0.03004	0.29856	0.06503	0.04812	0.58339	0.46174	1.53103	0.155	0.60797	2.79237	0.08826	0.24771	0.72096	0.03818	0.02349	0.67151	0.66011	0.17841	0.0992	0.41161	0.10069	1.26538
d__Bacteria|p__Actinobacteriota|c__Actinobacteria|o__Corynebacteriales	0	0	0	0	0	0	0	0	0	0	0	0	0	0.0042	0	0	0	0	0	0	0	0	0	0
d__Bacteria|p__Actinobacteriota|c__Actinobacteria|o__Corynebacteriales|f__Corynebacteriaceae	0	0	0	0	0	0	0	0	0	0	0	0	0	0.0042	0	0	0	0	0	0	0	0	0	0
d__Bacteria|p__Actinobacteriota|c__Actinobacteria|o__Corynebacteriales|f__Corynebacteriaceae|g__Corynebacterium	0	0	0	0	0	0	0	0	0	0	0	0	0	0.0042	0	0	0	0	0	0	0	0	0	0
d__Bacteria|p__Actinobacteriota|c__Actinobacteria|o__Corynebacteriales|f__Corynebacteriaceae|g__Corynebacterium|s__Corynebacterium_unclassified	0	0	0	0	0	0	0	0	0	0	0	0	0	0.0042	0	0	0	0	0	0	0	0	0	0
d__Bacteria|p__Actinobacteriota|c__Actinobacteria|o__Corynebacteriales|f__Nocardiaceae	0	0	0	0	0	0	0	0	0	0	0	0	0	0	0	0	0	0	0	0	0	0	0	0
d__Bacteria|p__Actinobacteriota|c__Actinobacteria|o__Corynebacteriales|f__Nocardiaceae|g__Nocardia	0	0	0	0	0	0	0	0	0	0	0	0	0	0	0	0	0	0	0	0	0	0	0	0
d__Bacteria|p__Actinobacteriota|c__Actinobacteria|o__Corynebacteriales|f__Nocardiaceae|g__Nocardia|s__Nocardia_unclassified	0	0	0	0	0	0	0	0	0	0	0	0	0	0	0	0	0	0	0	0	0	0	0	0
d__Bacteria|p__Actinobacteriota|c__Actinobacteria|o__Corynebacteriales|f__Nocardiaceae|g__Rhodococcus	0	0	0	0	0	0	0	0	0	0	0	0	0	0	0	0	0	0	0	0	0	0	0	0
d__Bacteria|p__Actinobacteriota|c__Actinobacteria|o__Corynebacteriales|f__Nocardiaceae|g__Rhodococcus|s__Rhodococcus_unclassified	0	0	0	0	0	0	0	0	0	0	0	0	0	0	0	0	0	0	0	0	0	0	0	0
d__Bacteria|p__Actinobacteriota|c__Actinobacteria|o__Frankiales	0	0	0	0	0	0	0	0	0.0057	0	0	0.00296	0	0	0	0	0	0	0	0	0	0	0	0
d__Bacteria|p__Actinobacteriota|c__Actinobacteria|o__Frankiales|f__Acidothermaceae	0	0	0	0	0	0	0	0	0.0057	0	0	0	0	0	0	0	0	0	0	0	0	0	0	0
d__Bacteria|p__Actinobacteriota|c__Actinobacteria|o__Frankiales|f__Acidothermaceae|g__Acidothermus	0	0	0	0	0	0	0	0	0.0057	0	0	0	0	0	0	0	0	0	0	0	0	0	0	0
d__Bacteria|p__Actinobacteriota|c__Actinobacteria|o__Frankiales|f__Acidothermaceae|g__Acidothermus|s__Acidothermus_unclassified	0	0	0	0	0	0	0	0	0.0057	0	0	0	0	0	0	0	0	0	0	0	0	0	0	0
d__Bacteria|p__Actinobacteriota|c__Actinobacteria|o__Frankiales|f__Frankiaceae	0	0	0	0	0	0	0	0	0	0	0	0.00296	0	0	0	0	0	0	0	0	0	0	0	0
d__Bacteria|p__Actinobacteriota|c__Actinobacteria|o__Frankiales|f__Frankiaceae|g__Jatrophihabitans	0	0	0	0	0	0	0	0	0	0	0	0.00296	0	0	0	0	0	0	0	0	0	0	0	0
d__Bacteria|p__Actinobacteriota|c__Actinobacteria|o__Frankiales|f__Frankiaceae|g__Jatrophihabitans|s__Jatrophihabitans_unclassified	0	0	0	0	0	0	0	0	0	0	0	0.00296	0	0	0	0	0	0	0	0	0	0	0	0
d__Bacteria|p__Actinobacteriota|c__Actinobacteria|o__Frankiales|f__Frankiales_unclassified	0	0	0	0	0	0	0	0	0	0	0	0	0	0	0	0	0	0	0	0	0	0	0	0
d__Bacteria|p__Actinobacteriota|c__Actinobacteria|o__Frankiales|f__Frankiales_unclassified|g__Frankiales_unclassified	0	0	0	0	0	0	0	0	0	0	0	0	0	0	0	0	0	0	0	0	0	0	0	0
d__Bacteria|p__Actinobacteriota|c__Actinobacteria|o__Frankiales|f__Frankiales_unclassified|g__Frankiales_unclassified|s__Frankiales_unclassified	0	0	0	0	0	0	0	0	0	0	0	0	0	0	0	0	0	0	0	0	0	0	0	0
d__Bacteria|p__Actinobacteriota|c__Actinobacteria|o__Micrococcales	0	0	0	0.00457	0	0.00776	0	0	0	0	0	0	0	0.0084	0	0	0	0	0	0	0	0.01033	0	0
d__Bacteria|p__Actinobacteriota|c__Actinobacteria|o__Micrococcales|f__Brevibacteriaceae	0	0	0	0	0	0.00776	0	0	0	0	0	0	0	0.0084	0	0	0	0	0	0	0	0.01033	0	0
d__Bacteria|p__Actinobacteriota|c__Actinobacteria|o__Micrococcales|f__Brevibacteriaceae|g__Brevibacterium	0	0	0	0	0	0.00776	0	0	0	0	0	0	0	0.0084	0	0	0	0	0	0	0	0.01033	0	0
d__Bacteria|p__Actinobacteriota|c__Actinobacteria|o__Micrococcales|f__Brevibacteriaceae|g__Brevibacterium|s__Brevibacterium_unclassified	0	0	0	0	0	0.00776	0	0	0	0	0	0	0	0.0084	0	0	0	0	0	0	0	0.01033	0	0
d__Bacteria|p__Actinobacteriota|c__Actinobacteria|o__Micrococcales|f__Micrococcaceae	0	0	0	0.00457	0	0	0	0	0	0	0	0	0	0	0	0	0	0	0	0	0	0	0	0
d__Bacteria|p__Actinobacteriota|c__Actinobacteria|o__Micrococcales|f__Micrococcaceae|g__Kocuria	0	0	0	0	0	0	0	0	0	0	0	0	0	0	0	0	0	0	0	0	0	0	0	0
d__Bacteria|p__Actinobacteriota|c__Actinobacteria|o__Micrococcales|f__Micrococcaceae|g__Kocuria|s__Kocuria_unclassified	0	0	0	0	0	0	0	0	0	0	0	0	0	0	0	0	0	0	0	0	0	0	0	0
d__Bacteria|p__Actinobacteriota|c__Actinobacteria|o__Micrococcales|f__Micrococcaceae|g__Rothia	0	0	0	0.00457	0	0	0	0	0	0	0	0	0	0	0	0	0	0	0	0	0	0	0	0
d__Bacteria|p__Actinobacteriota|c__Actinobacteria|o__Micrococcales|f__Micrococcaceae|g__Rothia|s__Rothia_unclassified	0	0	0	0.00457	0	0	0	0	0	0	0	0	0	0	0	0	0	0	0	0	0	0	0	0
d__Bacteria|p__Actinobacteriota|c__Actinobacteria|o__Micromonosporales	0	0	0	0.00914	0	0	0	0	0	0	0	0	0	0	0	0	0	0	0	0	0	0	0	0
d__Bacteria|p__Actinobacteriota|c__Actinobacteria|o__Micromonosporales|f__Micromonosporaceae	0	0	0	0.00914	0	0	0	0	0	0	0	0	0	0	0	0	0	0	0	0	0	0	0	0
d__Bacteria|p__Actinobacteriota|c__Actinobacteria|o__Micromonosporales|f__Micromonosporaceae|g__Actinoplanes	0	0	0	0.00457	0	0	0	0	0	0	0	0	0	0	0	0	0	0	0	0	0	0	0	0
d__Bacteria|p__Actinobacteriota|c__Actinobacteria|o__Micromonosporales|f__Micromonosporaceae|g__Actinoplanes|s__Actinoplanes_unclassified	0	0	0	0.00457	0	0	0	0	0	0	0	0	0	0	0	0	0	0	0	0	0	0	0	0
d__Bacteria|p__Actinobacteriota|c__Actinobacteria|o__Micromonosporales|f__Micromonosporaceae|g__Virgisporangium	0	0	0	0.00457	0	0	0	0	0	0	0	0	0	0	0	0	0	0	0	0	0	0	0	0
d__Bacteria|p__Actinobacteriota|c__Actinobacteria|o__Micromonosporales|f__Micromonosporaceae|g__Virgisporangium|s__Virgisporangium_unclassified	0	0	0	0.00457	0	0	0	0	0	0	0	0	0	0	0	0	0	0	0	0	0	0	0	0
d__Bacteria|p__Actinobacteriota|c__Actinobacteria|o__Propionibacteriales	0	0	0	0	0	0	0	0	0	0	0	0	0	0	0	0	0	0	0	0	0	0	0	0
d__Bacteria|p__Actinobacteriota|c__Actinobacteria|o__Propionibacteriales|f__Nocardioidaceae	0	0	0	0	0	0	0	0	0	0	0	0	0	0	0	0	0	0	0	0	0	0	0	0
d__Bacteria|p__Actinobacteriota|c__Actinobacteria|o__Propionibacteriales|f__Nocardioidaceae|g__Nocardioides	0	0	0	0	0	0	0	0	0	0	0	0	0	0	0	0	0	0	0	0	0	0	0	0
d__Bacteria|p__Actinobacteriota|c__Actinobacteria|o__Propionibacteriales|f__Nocardioidaceae|g__Nocardioides|s__Nocardioides_unclassified	0	0	0	0	0	0	0	0	0	0	0	0	0	0	0	0	0	0	0	0	0	0	0	0
d__Bacteria|p__Actinobacteriota|c__Actinobacteria|o__Pseudonocardiales	0	0	0	0	0	0	0	0	0	0	0	0	0	0.0028	0	0	0.01028	0	0	0	0	0	0	0
d__Bacteria|p__Actinobacteriota|c__Actinobacteria|o__Pseudonocardiales|f__Pseudonocardiaceae	0	0	0	0	0	0	0	0	0	0	0	0	0	0.0028	0	0	0.01028	0	0	0	0	0	0	0
d__Bacteria|p__Actinobacteriota|c__Actinobacteria|o__Pseudonocardiales|f__Pseudonocardiaceae|g__Amycolatopsis	0	0	0	0	0	0	0	0	0	0	0	0	0	0	0	0	0.01028	0	0	0	0	0	0	0
d__Bacteria|p__Actinobacteriota|c__Actinobacteria|o__Pseudonocardiales|f__Pseudonocardiaceae|g__Amycolatopsis|s__Amycolatopsis_unclassified	0	0	0	0	0	0	0	0	0	0	0	0	0	0	0	0	0.01028	0	0	0	0	0	0	0
d__Bacteria|p__Actinobacteriota|c__Actinobacteria|o__Pseudonocardiales|f__Pseudonocardiaceae|g__Pseudonocardia	0	0	0	0	0	0	0	0	0	0	0	0	0	0.0028	0	0	0	0	0	0	0	0	0	0
d__Bacteria|p__Actinobacteriota|c__Actinobacteria|o__Pseudonocardiales|f__Pseudonocardiaceae|g__Pseudonocardia|s__Pseudonocardia_unclassified	0	0	0	0	0	0	0	0	0	0	0	0	0	0.0028	0	0	0	0	0	0	0	0	0	0
d__Bacteria|p__Actinobacteriota|c__Actinobacteria|o__Streptomycetales	0	0	0	0	0	0	0	0	0	0	0	0	0	0	0	0.00294	0	0	0.00462	0	0	0	0	0
d__Bacteria|p__Actinobacteriota|c__Actinobacteria|o__Streptomycetales|f__Streptomycetaceae	0	0	0	0	0	0	0	0	0	0	0	0	0	0	0	0.00294	0	0	0.00462	0	0	0	0	0
d__Bacteria|p__Actinobacteriota|c__Actinobacteria|o__Streptomycetales|f__Streptomycetaceae|g__Streptacidiphilus	0	0	0	0	0	0	0	0	0	0	0	0	0	0	0	0.00294	0	0	0.00462	0	0	0	0	0
d__Bacteria|p__Actinobacteriota|c__Actinobacteria|o__Streptomycetales|f__Streptomycetaceae|g__Streptacidiphilus|s__Streptacidiphilus_unclassified	0	0	0	0	0	0	0	0	0	0	0	0	0	0	0	0.00294	0	0	0.00462	0	0	0	0	0
d__Bacteria|p__Actinobacteriota|c__Actinobacteriota	0	0	0.00601	0.0396	0.0099	0	0	0	0	0	0	0	0.01302	0	0.00436	0	0	0	0	0	0	0	0	0
d__Bacteria|p__Actinobacteriota|c__Actinobacteriota|o__Actinobacteriota_unclassified	0	0	0	0	0	0	0	0	0	0	0	0	0.00434	0	0	0	0	0	0	0	0	0	0	0
d__Bacteria|p__Actinobacteriota|c__Actinobacteriota|o__Actinobacteriota_unclassified|f__Actinobacteriota_unclassified	0	0	0	0	0	0	0	0	0	0	0	0	0.00434	0	0	0	0	0	0	0	0	0	0	0
d__Bacteria|p__Actinobacteriota|c__Actinobacteriota|o__Actinobacteriota_unclassified|f__Actinobacteriota_unclassified|g__Actinobacteriota_unclassified	0	0	0	0	0	0	0	0	0	0	0	0	0.00434	0	0	0	0	0	0	0	0	0	0	0
d__Bacteria|p__Actinobacteriota|c__Actinobacteriota|o__Actinobacteriota_unclassified|f__Actinobacteriota_unclassified|g__Actinobacteriota_unclassified|s__Actinobacteriota_unclassified	0	0	0	0	0	0	0	0	0	0	0	0	0.00434	0	0	0	0	0	0	0	0	0	0	0
d__Bacteria|p__Actinobacteriota|c__Actinobacteriota|o__Corynebacteriales	0	0	0.00601	0.02742	0.0099	0	0	0	0	0	0	0	0.00868	0	0	0	0	0	0	0	0	0	0	0
d__Bacteria|p__Actinobacteriota|c__Actinobacteriota|o__Corynebacteriales|f__Corynebacteriaceae	0	0	0.00601	0.02742	0.0099	0	0	0	0	0	0	0	0.00868	0	0	0	0	0	0	0	0	0	0	0
d__Bacteria|p__Actinobacteriota|c__Actinobacteriota|o__Corynebacteriales|f__Corynebacteriaceae|g__Corynebacterium	0	0	0.00601	0.02742	0.0099	0	0	0	0	0	0	0	0.00868	0	0	0	0	0	0	0	0	0	0	0
d__Bacteria|p__Actinobacteriota|c__Actinobacteriota|o__Corynebacteriales|f__Corynebacteriaceae|g__Corynebacterium|s__Corynebacterium_mastitidis	0	0	0	0	0	0	0	0	0	0	0	0	0	0	0	0	0	0	0	0	0	0	0	0
d__Bacteria|p__Actinobacteriota|c__Actinobacteriota|o__Corynebacteriales|f__Corynebacteriaceae|g__Corynebacterium|s__Corynebacterium_tuberculostearicum	0	0	0	0.02742	0	0	0	0	0	0	0	0	0	0	0	0	0	0	0	0	0	0	0	0
d__Bacteria|p__Actinobacteriota|c__Actinobacteriota|o__Corynebacteriales|f__Corynebacteriaceae|g__Corynebacterium|s__Corynebacterium_urealyticum	0	0	0.00601	0	0.0099	0	0	0	0	0	0	0	0.00868	0	0	0	0	0	0	0	0	0	0	0
d__Bacteria|p__Actinobacteriota|c__Actinobacteriota|o__Micrococcales	0	0	0	0.00609	0	0	0	0	0	0	0	0	0	0	0.00436	0	0	0	0	0	0	0	0	0
d__Bacteria|p__Actinobacteriota|c__Actinobacteriota|o__Micrococcales|f__Microbacteriaceae	0	0	0	0	0	0	0	0	0	0	0	0	0	0	0.00436	0	0	0	0	0	0	0	0	0
d__Bacteria|p__Actinobacteriota|c__Actinobacteriota|o__Micrococcales|f__Microbacteriaceae|g__Leifsonia	0	0	0	0	0	0	0	0	0	0	0	0	0	0	0.00436	0	0	0	0	0	0	0	0	0
d__Bacteria|p__Actinobacteriota|c__Actinobacteriota|o__Micrococcales|f__Microbacteriaceae|g__Leifsonia|s__uncultured_Leifsonia_sp.	0	0	0	0	0	0	0	0	0	0	0	0	0	0	0.00436	0	0	0	0	0	0	0	0	0
d__Bacteria|p__Actinobacteriota|c__Actinobacteriota|o__Micrococcales|f__Micrococcaceae	0	0	0	0.00609	0	0	0	0	0	0	0	0	0	0	0	0	0	0	0	0	0	0	0	0
d__Bacteria|p__Actinobacteriota|c__Actinobacteriota|o__Micrococcales|f__Micrococcaceae|g__Arthrobacter	0	0	0	0.00609	0	0	0	0	0	0	0	0	0	0	0	0	0	0	0	0	0	0	0	0
d__Bacteria|p__Actinobacteriota|c__Actinobacteriota|o__Micrococcales|f__Micrococcaceae|g__Arthrobacter|s__Arthrobacter_sp._NW-2013-Rh11	0	0	0	0.00609	0	0	0	0	0	0	0	0	0	0	0	0	0	0	0	0	0	0	0	0
d__Bacteria|p__Actinobacteriota|c__Actinobacteriota|o__Micromonosporales	0	0	0	0.00609	0	0	0	0	0	0	0	0	0	0	0	0	0	0	0	0	0	0	0	0
d__Bacteria|p__Actinobacteriota|c__Actinobacteriota|o__Micromonosporales|f__Micromonosporaceae	0	0	0	0.00609	0	0	0	0	0	0	0	0	0	0	0	0	0	0	0	0	0	0	0	0
d__Bacteria|p__Actinobacteriota|c__Actinobacteriota|o__Micromonosporales|f__Micromonosporaceae|g__Actinoplanes	0	0	0	0.00609	0	0	0	0	0	0	0	0	0	0	0	0	0	0	0	0	0	0	0	0
d__Bacteria|p__Actinobacteriota|c__Actinobacteriota|o__Micromonosporales|f__Micromonosporaceae|g__Actinoplanes|s__Actinoplanes_sp._BMG5730	0	0	0	0.00609	0	0	0	0	0	0	0	0	0	0	0	0	0	0	0	0	0	0	0	0
d__Bacteria|p__Actinobacteriota|c__Coriobacteriia	1.64211	0.66143	0.9057	1.32218	0.66445	0.70621	0.32394	0.35344	0.65431	0.37542	0.50007	1.25635	0.71618	0.8775	0.79655	0.2658	0.35674	1.35731	0.44469	0.28078	0.50704	0.24491	0.39823	0.7494
d__Bacteria|p__Actinobacteriota|c__Coriobacteriia|o__Coriobacteriales	1.43881	0.42683	0.79155	1.17138	0.5146	0.59911	0.26374	0.27363	0.62438	0.31285	0.46217	1.22231	0.64384	0.76833	0.64102	0.24818	0.31563	1.30017	0.43238	0.22228	0.43618	0.2213	0.3817	0.68337
d__Bacteria|p__Actinobacteriota|c__Coriobacteriia|o__Coriobacteriales|f__Atopobiaceae	1.09475	0.35569	0.72847	0.93527	0.32516	0.48736	0.14477	0.13396	0.55025	0.15216	0.41552	1.04177	0.21703	0.58219	0.48113	0.05286	0.18938	0.65437	0.20311	0.04972	0.16219	0.05016	0.09918	0.25492
d__Bacteria|p__Actinobacteriota|c__Coriobacteriia|o__Coriobacteriales|f__Atopobiaceae|g__Atopobiaceae_unclassified	0	0.00303	0.00451	0.00609	0	0.0031	0	0.0057	0	0	0	0	0	0	0	0	0	0	0	0	0	0	0	0
d__Bacteria|p__Actinobacteriota|c__Coriobacteriia|o__Coriobacteriales|f__Atopobiaceae|g__Atopobiaceae_unclassified|s__Atopobiaceae_unclassified	0	0.00303	0.00451	0.00609	0	0.0031	0	0.0057	0	0	0	0	0	0	0	0	0	0	0	0	0	0	0	0
d__Bacteria|p__Actinobacteriota|c__Coriobacteriia|o__Coriobacteriales|f__Atopobiaceae|g__Atopobium	0	0	0	0.00457	0	0	0	0	0	0	0	0	0	0	0	0	0	0	0	0	0	0	0	0
d__Bacteria|p__Actinobacteriota|c__Coriobacteriia|o__Coriobacteriales|f__Atopobiaceae|g__Atopobium|s__uncultured_Atopobium_sp.	0	0	0	0.00457	0	0	0	0	0	0	0	0	0	0	0	0	0	0	0	0	0	0	0	0
d__Bacteria|p__Actinobacteriota|c__Coriobacteriia|o__Coriobacteriales|f__Atopobiaceae|g__Coriobacteriaceae_UCG-002	0.09952	0.0227	0.06008	0.24981	0.02262	0.09468	0.06737	0.06698	0.15538	0.08675	0.08748	0.14058	0.0246	0.14135	0.08431	0.00734	0.01028	0.08144	0.12002	0.03217	0.07873	0.01623	0.02104	0.09214
d__Bacteria|p__Actinobacteriota|c__Coriobacteriia|o__Coriobacteriales|f__Atopobiaceae|g__Coriobacteriaceae_UCG-002|s__Coriobacteriaceae_UCG-002_unclassified	0.09952	0.0227	0.06008	0.24981	0.02262	0.09468	0.06737	0.06698	0.15538	0.08675	0.08748	0.14058	0.0246	0.14135	0.08431	0.00734	0.01028	0.08144	0.12002	0.03217	0.07873	0.01623	0.02104	0.09214
d__Bacteria|p__Actinobacteriota|c__Coriobacteriia|o__Coriobacteriales|f__Atopobiaceae|g__Olsenella	0.99523	0.32996	0.66388	0.6748	0.30254	0.38958	0.0774	0.06128	0.39487	0.06541	0.32804	0.90119	0.19243	0.44084	0.39682	0.04552	0.1791	0.57293	0.08309	0.01755	0.08346	0.03393	0.07814	0.16278
d__Bacteria|p__Actinobacteriota|c__Coriobacteriia|o__Coriobacteriales|f__Atopobiaceae|g__Olsenella|s__Olsenella_sp._DNF00959	0.00427	0	0	0	0	0	0	0	0	0	0	0	0	0	0	0	0	0	0	0	0	0	0	0
d__Bacteria|p__Actinobacteriota|c__Coriobacteriia|o__Coriobacteriales|f__Atopobiaceae|g__Olsenella|s__Olsenella_sp._S13-10	0.99096	0.32996	0.66388	0.6748	0.30254	0.38958	0.0774	0.06128	0.39487	0.06541	0.32804	0.90119	0.19243	0.44084	0.39682	0.04552	0.1791	0.57293	0.08309	0.01755	0.08346	0.03393	0.07814	0.16278
d__Bacteria|p__Actinobacteriota|c__Coriobacteriia|o__Coriobacteriales|f__Coriobacteriaceae	0	0	0	0.12948	0.00707	0	0	0	0	0	0	0.0074	0	0	0	0	0	0	0	0.00877	0	0	0	0
d__Bacteria|p__Actinobacteriota|c__Coriobacteriia|o__Coriobacteriales|f__Coriobacteriaceae|g__Collinsella	0	0	0	0.12948	0.00707	0	0	0	0	0	0	0.0074	0	0	0	0	0	0	0	0.00877	0	0	0	0
d__Bacteria|p__Actinobacteriota|c__Coriobacteriia|o__Coriobacteriales|f__Coriobacteriaceae|g__Collinsella|s__Collinsella_intestinalis	0	0	0	0.00457	0.00707	0	0	0	0	0	0	0	0	0	0	0	0	0	0	0	0	0	0	0
d__Bacteria|p__Actinobacteriota|c__Coriobacteriia|o__Coriobacteriales|f__Coriobacteriaceae|g__Collinsella|s__Collinsella_unclassified	0	0	0	0.12491	0	0	0	0	0	0	0	0.0074	0	0	0	0	0	0	0	0.00877	0	0	0	0
d__Bacteria|p__Actinobacteriota|c__Coriobacteriia|o__Coriobacteriales|f__Coriobacteriales_Incertae_Sedis	0	0	0	0	0	0	0	0	0	0	0	0	0	0	0	0	0	0	0	0	0	0	0	0
d__Bacteria|p__Actinobacteriota|c__Coriobacteriia|o__Coriobacteriales|f__Coriobacteriales_Incertae_Sedis|g__Coriobacteriales_Incertae_Sedis_unclassified	0	0	0	0	0	0	0	0	0	0	0	0	0	0	0	0	0	0	0	0	0	0	0	0
d__Bacteria|p__Actinobacteriota|c__Coriobacteriia|o__Coriobacteriales|f__Coriobacteriales_Incertae_Sedis|g__Coriobacteriales_Incertae_Sedis_unclassified|s__Coriobacteriales_Incertae_Sedis_unclassified	0	0	0	0	0	0	0	0	0	0	0	0	0	0	0	0	0	0	0	0	0	0	0	0
d__Bacteria|p__Actinobacteriota|c__Coriobacteriia|o__Coriobacteriales|f__Coriobacteriales_unclassified	0	0	0.003	0	0	0.00621	0	0	0	0	0	0	0	0	0	0	0	0	0.00462	0.01755	0	0	0	0.00921
d__Bacteria|p__Actinobacteriota|c__Coriobacteriia|o__Coriobacteriales|f__Coriobacteriales_unclassified|g__Coriobacteriales_unclassified	0	0	0.003	0	0	0.00621	0	0	0	0	0	0	0	0	0	0	0	0	0.00462	0.01755	0	0	0	0.00921
d__Bacteria|p__Actinobacteriota|c__Coriobacteriia|o__Coriobacteriales|f__Coriobacteriales_unclassified|g__Coriobacteriales_unclassified|s__Coriobacteriales_unclassified	0	0	0.003	0	0	0.00621	0	0	0	0	0	0	0	0	0	0	0	0	0.00462	0.01755	0	0	0	0.00921
d__Bacteria|p__Actinobacteriota|c__Coriobacteriia|o__Coriobacteriales|f__Eggerthellaceae	0.34406	0.07114	0.06008	0.10663	0.18237	0.10554	0.11897	0.13967	0.07413	0.16069	0.04665	0.17314	0.42681	0.18614	0.15989	0.19532	0.12625	0.6458	0.22465	0.14624	0.27399	0.17114	0.28252	0.41924
d__Bacteria|p__Actinobacteriota|c__Coriobacteriia|o__Coriobacteriales|f__Eggerthellaceae|g__DNF00809	0.00284	0	0	0	0	0	0	0	0	0	0	0	0	0.0028	0	0	0	0	0	0	0	0	0	0
d__Bacteria|p__Actinobacteriota|c__Coriobacteriia|o__Coriobacteriales|f__Eggerthellaceae|g__DNF00809|s__DNF00809_unclassified	0.00284	0	0	0	0	0	0	0	0	0	0	0	0	0.0028	0	0	0	0	0	0	0	0	0	0
d__Bacteria|p__Actinobacteriota|c__Coriobacteriia|o__Coriobacteriales|f__Eggerthellaceae|g__Enterorhabdus	0.33411	0.07114	0.06008	0.10663	0.1753	0.10554	0.11037	0.13539	0.06843	0.16069	0.04665	0.16574	0.42681	0.17634	0.15989	0.18504	0.12038	0.64008	0.21388	0.14624	0.27399	0.17114	0.27501	0.40695
d__Bacteria|p__Actinobacteriota|c__Coriobacteriia|o__Coriobacteriales|f__Eggerthellaceae|g__Enterorhabdus|s__Enterorhabdus_unclassified	0.33411	0.07114	0.06008	0.10663	0.1753	0.10554	0.11037	0.13539	0.06843	0.16069	0.04665	0.16574	0.42681	0.17634	0.15989	0.18504	0.12038	0.64008	0.21388	0.14624	0.27399	0.17114	0.27501	0.40695
d__Bacteria|p__Actinobacteriota|c__Coriobacteriia|o__Coriobacteriales|f__Eggerthellaceae|g__Parvibacter	0.00711	0	0	0	0.00707	0	0.0086	0.00428	0.0057	0	0	0.0074	0	0.007	0	0.01028	0.00587	0.00572	0.01077	0	0	0	0.00751	0.01229
d__Bacteria|p__Actinobacteriota|c__Coriobacteriia|o__Coriobacteriales|f__Eggerthellaceae|g__Parvibacter|s__Parvibacter_unclassified	0.00711	0	0	0	0.00707	0	0.0086	0.00428	0.0057	0	0	0.0074	0	0.007	0	0.01028	0.00587	0.00572	0.01077	0	0	0	0.00751	0.01229
d__Bacteria|p__Actinobacteriota|c__Coriobacteriia|o__Eggerthellales	0.2033	0.2346	0.11415	0.1508	0.14985	0.1071	0.0602	0.07981	0.02993	0.06257	0.0379	0.03404	0.07234	0.10917	0.15553	0.01762	0.04111	0.05714	0.01231	0.0585	0.07086	0.02361	0.01653	0.06603
d__Bacteria|p__Actinobacteriota|c__Coriobacteriia|o__Eggerthellales|f__Eggerthellaceae	0.2033	0.2346	0.11415	0.1508	0.14985	0.1071	0.0602	0.07981	0.02993	0.06257	0.0379	0.03404	0.07234	0.10917	0.15553	0.01762	0.04111	0.05714	0.01231	0.0585	0.07086	0.02361	0.01653	0.06603
d__Bacteria|p__Actinobacteriota|c__Coriobacteriia|o__Eggerthellales|f__Eggerthellaceae|g__Adlercreutzia	0.0853	0.14076	0.05708	0.05331	0.05796	0.05432	0.03297	0.03135	0.01568	0.03697	0.03353	0.02516	0.06221	0.05878	0.05378	0.01762	0.03083	0.01857	0	0.01901	0.02362	0.02361	0.00451	0.01996
d__Bacteria|p__Actinobacteriota|c__Coriobacteriia|o__Eggerthellales|f__Eggerthellaceae|g__Adlercreutzia|s__Adlercreutzia_equolifaciens	0.0853	0.14076	0.05708	0.05331	0.05796	0.05432	0	0.03135	0.01568	0.03697	0.03353	0.02516	0.06221	0	0.05378	0.01762	0.03083	0.01857	0	0.01901	0.02362	0.02361	0.00451	0.01996
d__Bacteria|p__Actinobacteriota|c__Coriobacteriia|o__Eggerthellales|f__Eggerthellaceae|g__Adlercreutzia|s__Adlercreutzia_sp._S45	0	0	0	0	0	0	0.03297	0	0	0	0	0	0	0.05878	0	0	0	0	0	0	0	0	0	0
d__Bacteria|p__Actinobacteriota|c__Coriobacteriia|o__Eggerthellales|f__Eggerthellaceae|g__Eggerthella	0.02275	0.01211	0.00751	0.02133	0	0.01242	0.01863	0.03563	0.0114	0.01138	0.00437	0.00888	0	0.03779	0.0596	0	0.00734	0.01857	0	0.02194	0	0	0	0.01843
d__Bacteria|p__Actinobacteriota|c__Coriobacteriia|o__Eggerthellales|f__Eggerthellaceae|g__Eggerthella|s__Eggerthella_sp.	0.02275	0.01211	0.00751	0.02133	0	0.01242	0.01863	0.03563	0.0114	0.01138	0.00437	0.00888	0	0.03779	0.0596	0	0.00734	0.01857	0	0.02194	0	0	0	0.01843
d__Bacteria|p__Actinobacteriota|c__Coriobacteriia|o__Eggerthellales|f__Eggerthellaceae|g__Enterorhabdus	0.09525	0.08173	0.04956	0.07616	0.09189	0.04036	0.0086	0.01283	0.00285	0.01422	0	0	0.01013	0.0126	0.04215	0	0.00294	0.02	0.01231	0.01755	0.04724	0	0.01202	0.02764
d__Bacteria|p__Actinobacteriota|c__Coriobacteriia|o__Eggerthellales|f__Eggerthellaceae|g__Enterorhabdus|s__Enterorhabdus_mucosicola	0.00995	0	0.01652	0	0.03958	0.01242	0	0	0	0	0	0	0	0	0	0	0	0	0	0	0	0	0	0
d__Bacteria|p__Actinobacteriota|c__Coriobacteriia|o__Eggerthellales|f__Eggerthellaceae|g__Enterorhabdus|s__Enterorhabdus_sp.	0.0853	0.08173	0.03304	0.07616	0.05231	0.02794	0.0086	0.01283	0.00285	0.01422	0	0	0.01013	0.0126	0.04215	0	0.00294	0.02	0.01231	0.01755	0.04724	0	0.01202	0.02764
d__Bacteria|p__Actinobacteriota|c__MB-A2-108	0	0	0	0.00457	0	0	0	0	0	0	0	0	0	0	0	0	0	0	0	0	0	0	0	0
d__Bacteria|p__Actinobacteriota|c__MB-A2-108|o__MB-A2-108_unclassified	0	0	0	0.00457	0	0	0	0	0	0	0	0	0	0	0	0	0	0	0	0	0	0	0	0
d__Bacteria|p__Actinobacteriota|c__MB-A2-108|o__MB-A2-108_unclassified|f__MB-A2-108_unclassified	0	0	0	0.00457	0	0	0	0	0	0	0	0	0	0	0	0	0	0	0	0	0	0	0	0
d__Bacteria|p__Actinobacteriota|c__MB-A2-108|o__MB-A2-108_unclassified|f__MB-A2-108_unclassified|g__MB-A2-108_unclassified	0	0	0	0.00457	0	0	0	0	0	0	0	0	0	0	0	0	0	0	0	0	0	0	0	0
d__Bacteria|p__Actinobacteriota|c__MB-A2-108|o__MB-A2-108_unclassified|f__MB-A2-108_unclassified|g__MB-A2-108_unclassified|s__MB-A2-108_unclassified	0	0	0	0.00457	0	0	0	0	0	0	0	0	0	0	0	0	0	0	0	0	0	0	0	0
d__Bacteria|p__Actinobacteriota|c__Thermoleophilia	0	0	0	0.00457	0	0	0	0	0	0	0	0	0	0	0	0	0	0	0	0	0	0	0	0
d__Bacteria|p__Actinobacteriota|c__Thermoleophilia|o__Solirubrobacterales	0	0	0	0.00457	0	0	0	0	0	0	0	0	0	0	0	0	0	0	0	0	0	0	0	0
d__Bacteria|p__Actinobacteriota|c__Thermoleophilia|o__Solirubrobacterales|f__67-14	0	0	0	0.00457	0	0	0	0	0	0	0	0	0	0	0	0	0	0	0	0	0	0	0	0
d__Bacteria|p__Actinobacteriota|c__Thermoleophilia|o__Solirubrobacterales|f__67-14|g__67-14_unclassified	0	0	0	0.00457	0	0	0	0	0	0	0	0	0	0	0	0	0	0	0	0	0	0	0	0
d__Bacteria|p__Actinobacteriota|c__Thermoleophilia|o__Solirubrobacterales|f__67-14|g__67-14_unclassified|s__67-14_unclassified	0	0	0	0.00457	0	0	0	0	0	0	0	0	0	0	0	0	0	0	0	0	0	0	0	0
d__Bacteria|p__Bacteroidota	38.5663	62.1723	66.7789	59.774	33.6354	28.1477	65.7851	65.2644	49.3948	51.309	79.7519	76.6651	51.436	78.4673	78.7956	39.1879	47.257	61.6065	46.4171	47.9724	53.7445	48.2813	40.6077	43.5019
d__Bacteria|p__Bacteroidota|c__Bacteroidia	38.0715	61.5442	65.0741	58.5219	33.4262	28.0825	65.712	64.9779	49.3093	51.2592	79.59	76.6577	51.2696	78.4519	78.5645	39.0411	47.2218	61.5279	46.2201	47.4912	53.7052	48.0187	40.5957	43.4835
d__Bacteria|p__Bacteroidota|c__Bacteroidia|o__Bacteroidales	38.0715	61.5442	65.0741	58.5219	33.4262	28.0825	65.712	64.9779	49.3093	51.2592	79.59	76.6577	51.2696	78.4519	78.5645	39.0411	47.2218	61.5279	46.2201	47.4912	53.7052	48.0187	40.5957	43.4835
d__Bacteria|p__Bacteroidota|c__Bacteroidia|o__Bacteroidales|f__Bacteroidaceae	0.81039	1.64376	1.05593	0.66415	0.61215	0.60533	0.38557	0.3292	0.3407	0.15927	0.55987	0.09619	0.20835	0.10916	0.72823	0.31427	0.45508	0.16717	0.65857	0.9564	0.67552	0.64766	0.39372	0.10289
d__Bacteria|p__Bacteroidota|c__Bacteroidia|o__Bacteroidales|f__Bacteroidaceae|g__Bacteroides	0.81039	1.64376	1.05593	0.66415	0.61215	0.60533	0.38557	0.3292	0.3407	0.15927	0.55987	0.09619	0.20835	0.10916	0.72823	0.31427	0.45508	0.16717	0.65857	0.9564	0.67552	0.64766	0.39372	0.10289
d__Bacteria|p__Bacteroidota|c__Bacteroidia|o__Bacteroidales|f__Bacteroidaceae|g__Bacteroides|s__Bacteroides_acidifaciens	0.48482	0.99897	0.84863	0.48287	0.52167	0.48737	0.30101	0.19382	0.31789	0.11803	0.42572	0.04587	0.0926	0.07137	0.32705	0.25846	0.18937	0.15573	0.59702	0.88182	0.45665	0.53849	0.29905	0.05528
d__Bacteria|p__Bacteroidota|c__Bacteroidia|o__Bacteroidales|f__Bacteroidaceae|g__Bacteroides|s__Bacteroides_caccae	0	0	0	0.01371	0	0	0	0	0	0	0	0	0	0	0	0	0	0	0	0	0	0	0	0
d__Bacteria|p__Bacteroidota|c__Bacteroidia|o__Bacteroidales|f__Bacteroidaceae|g__Bacteroides|s__Bacteroides_caecimuris	0.06398	0.02422	0.04206	0.05179	0.05372	0.08692	0.03727	0.04845	0	0.01706	0.01312	0.03108	0.01447	0.01539	0.00727	0	0.02642	0	0	0.01609	0.01102	0.01033	0	0
d__Bacteria|p__Bacteroidota|c__Bacteroidia|o__Bacteroidales|f__Bacteroidaceae|g__Bacteroides|s__Bacteroides_faecichinchillae	0.01848	0.04843	0.01202	0.05027	0	0.03104	0.03583	0.0285	0.02281	0	0.02333	0	0	0	0.01744	0	0	0	0	0	0	0	0	0
d__Bacteria|p__Bacteroidota|c__Bacteroidia|o__Bacteroidales|f__Bacteroidaceae|g__Bacteroides|s__Bacteroides_finegoldii	0	0.0227	0	0	0	0	0	0	0	0	0	0	0	0	0	0	0	0	0	0	0	0	0	0
d__Bacteria|p__Bacteroidota|c__Bacteroidia|o__Bacteroidales|f__Bacteroidaceae|g__Bacteroides|s__Bacteroides_fragilis	0	0	0.01352	0	0	0	0	0	0	0	0.01604	0	0	0	0	0	0	0	0.01077	0	0	0	0.00451	0
d__Bacteria|p__Bacteroidota|c__Bacteroidia|o__Bacteroidales|f__Bacteroidaceae|g__Bacteroides|s__Bacteroides_intestinalis	0	0	0	0	0	0	0	0	0	0	0	0	0	0	0	0	0	0	0	0	0	0	0	0
d__Bacteria|p__Bacteroidota|c__Bacteroidia|o__Bacteroidales|f__Bacteroidaceae|g__Bacteroides|s__Bacteroides_luti	0	0	0	0	0	0	0	0	0	0	0	0	0	0	0	0	0	0	0	0	0	0	0	0
d__Bacteria|p__Bacteroidota|c__Bacteroidia|o__Bacteroidales|f__Bacteroidaceae|g__Bacteroides|s__Bacteroides_ovatus	0	0	0	0.00762	0	0	0	0	0	0	0	0	0	0	0	0	0	0	0	0	0	0	0	0
d__Bacteria|p__Bacteroidota|c__Bacteroidia|o__Bacteroidales|f__Bacteroidaceae|g__Bacteroides|s__Bacteroides_rodentium	0	0	0	0	0	0	0	0	0	0	0	0	0	0	0	0	0	0	0	0	0	0.01475	0	0
d__Bacteria|p__Bacteroidota|c__Bacteroidia|o__Bacteroidales|f__Bacteroidaceae|g__Bacteroides|s__Bacteroides_sartorii	0	0	0	0	0	0	0	0	0	0	0.00292	0	0	0	0	0.00441	0	0	0	0	0.00472	0	0	0
d__Bacteria|p__Bacteroidota|c__Bacteroidia|o__Bacteroidales|f__Bacteroidaceae|g__Bacteroides|s__Bacteroides_sp.	0	0.03179	0.00451	0	0	0	0	0	0	0	0.00292	0	0	0	0	0	0	0	0	0	0	0	0	0
d__Bacteria|p__Bacteroidota|c__Bacteroidia|o__Bacteroidales|f__Bacteroidaceae|g__Bacteroides|s__Bacteroides_sp._Smarlab_3302996	0	0	0.01202	0	0	0	0	0	0	0	0	0	0	0	0	0	0	0	0	0	0	0	0	0
d__Bacteria|p__Bacteroidota|c__Bacteroidia|o__Bacteroidales|f__Bacteroidaceae|g__Bacteroides|s__Bacteroides_sp._TP-5	0	0.13471	0.03455	0	0.0099	0	0.00573	0.04703	0	0.00427	0.02479	0.01628	0.09549	0.0042	0.07558	0.0514	0.1057	0.00572	0.0477	0.01755	0.17951	0.05164	0.07814	0.04761
d__Bacteria|p__Bacteroidota|c__Bacteroidia|o__Bacteroidales|f__Bacteroidaceae|g__Bacteroides|s__Bacteroides_sp._Tilapia9	0	0	0.00451	0	0	0	0	0	0	0	0	0	0	0	0	0	0	0	0	0.00585	0	0	0	0
d__Bacteria|p__Bacteroidota|c__Bacteroidia|o__Bacteroidales|f__Bacteroidaceae|g__Bacteroides|s__Bacteroides_stercorirosoris	0	0.0106	0.00751	0.00762	0	0	0	0	0	0	0	0	0	0	0	0	0	0	0	0	0	0	0.00601	0
d__Bacteria|p__Bacteroidota|c__Bacteroidia|o__Bacteroidales|f__Bacteroidaceae|g__Bacteroides|s__Bacteroides_thetaiotaomicron	0.01137	0.01816	0	0	0	0	0	0	0	0	0	0	0	0.007	0	0	0	0	0	0	0	0	0	0
d__Bacteria|p__Bacteroidota|c__Bacteroidia|o__Bacteroidales|f__Bacteroidaceae|g__Bacteroides|s__Bacteroides_unclassified	0.08957	0.2891	0.05107	0.02285	0.01131	0	0	0	0	0.01991	0.02333	0.00296	0.00579	0.0112	0.21077	0	0.13359	0	0	0.02632	0.02047	0.01475	0.00601	0
d__Bacteria|p__Bacteroidota|c__Bacteroidia|o__Bacteroidales|f__Bacteroidaceae|g__Bacteroides|s__Bacteroides_uniformis	0	0.00605	0	0	0	0	0	0	0	0	0	0	0	0	0	0	0	0	0	0	0	0	0	0
d__Bacteria|p__Bacteroidota|c__Bacteroidia|o__Bacteroidales|f__Bacteroidaceae|g__Bacteroides|s__uncultured_Bacteroides_sp.	0.14217	0.05903	0.02553	0.02742	0.01555	0	0.00573	0.0114	0	0	0.0277	0	0	0	0.09012	0	0	0.00572	0.00308	0.00877	0.00315	0.0177	0	0
d__Bacteria|p__Bacteroidota|c__Bacteroidia|o__Bacteroidales|f__Bacteroidales_unclassified	0.40093	0.43289	3.89618	2.5027	1.26387	0.1428	0.02723	0	0	0.0256	0.04665	0.00592	0	0.0084	0	0.00734	0.01174	0.00429	0.02	0.07312	0.0189	0.02508	0.02855	0
d__Bacteria|p__Bacteroidota|c__Bacteroidia|o__Bacteroidales|f__Bacteroidales_unclassified|g__Bacteroidales_unclassified	0.40093	0.43289	3.89618	2.5027	1.26387	0.1428	0.02723	0	0	0.0256	0.04665	0.00592	0	0.0084	0	0.00734	0.01174	0.00429	0.02	0.07312	0.0189	0.02508	0.02855	0
d__Bacteria|p__Bacteroidota|c__Bacteroidia|o__Bacteroidales|f__Bacteroidales_unclassified|g__Bacteroidales_unclassified|s__Bacteroidales_unclassified	0.40093	0.43289	3.89618	2.5027	1.26387	0.1428	0.02723	0	0	0.0256	0.04665	0.00592	0	0.0084	0	0.00734	0.01174	0.00429	0.02	0.07312	0.0189	0.02508	0.02855	0
d__Bacteria|p__Bacteroidota|c__Bacteroidia|o__Bacteroidales|f__Barnesiellaceae	0.02417	0.17104	0.1472	0.05941	0.02969	0	0.04587	0.32207	0.06272	0.04266	0.48696	0	0.02315	0.01679	0.05233	0.02497	0.07781	0.03286	0.07847	0.2954	0.10078	0.02951	0.01052	0.00614
d__Bacteria|p__Bacteroidota|c__Bacteroidia|o__Bacteroidales|f__Barnesiellaceae|g__Barnesiella	0.02417	0.17104	0.1472	0.05941	0.02969	0	0.04587	0.32207	0.06272	0.04266	0.48696	0	0.02315	0.01679	0.05233	0.02497	0.07781	0.03286	0.07847	0.2954	0.10078	0.02951	0.01052	0.00614
d__Bacteria|p__Bacteroidota|c__Bacteroidia|o__Bacteroidales|f__Barnesiellaceae|g__Barnesiella|s__uncultured_Barnesiella_sp.	0.02417	0.17104	0.1472	0.05941	0.02969	0	0.04587	0.32207	0.06272	0.04266	0.48696	0	0.02315	0.01679	0.05233	0.02497	0.07781	0.03286	0.07847	0.2954	0.10078	0.02951	0.01052	0.00614
d__Bacteria|p__Bacteroidota|c__Bacteroidia|o__Bacteroidales|f__F082	0	0.01211	0	0	0	0	0	0	0	0	0	0	0	0	0	0	0	0	0	0	0	0	0	0
d__Bacteria|p__Bacteroidota|c__Bacteroidia|o__Bacteroidales|f__F082|g__F082_unclassified	0	0.01211	0	0	0	0	0	0	0	0	0	0	0	0	0	0	0	0	0	0	0	0	0	0
d__Bacteria|p__Bacteroidota|c__Bacteroidia|o__Bacteroidales|f__F082|g__F082_unclassified|s__F082_unclassified	0	0.01211	0	0	0	0	0	0	0	0	0	0	0	0	0	0	0	0	0	0	0	0	0	0
d__Bacteria|p__Bacteroidota|c__Bacteroidia|o__Bacteroidales|f__Marinifilaceae	0.10378	0.58425	0.14119	0.08073	0.12017	0.10865	0.31678	0.08551	0.3293	0.79919	0.69253	0.33295	1.16903	0.48143	0.22385	1.13812	1.2669	0.3629	0.55086	0.54547	1.21406	0.79225	1.83488	1.32527
d__Bacteria|p__Bacteroidota|c__Bacteroidia|o__Bacteroidales|f__Marinifilaceae|g__Butyricimonas	0.03554	0.23612	0.01352	0	0	0.00621	0	0	0	0	0	0	0	0	0	0	0	0	0	0	0	0	0	0
d__Bacteria|p__Bacteroidota|c__Bacteroidia|o__Bacteroidales|f__Marinifilaceae|g__Butyricimonas|s__Butyricimonas_unclassified	0.03554	0.23612	0.01352	0	0	0.00621	0	0	0	0	0	0	0	0	0	0	0	0	0	0	0	0	0	0
d__Bacteria|p__Bacteroidota|c__Bacteroidia|o__Bacteroidales|f__Marinifilaceae|g__Odoribacter	0.06824	0.34813	0.12767	0.08073	0.12017	0.10244	0.31678	0.08551	0.3293	0.79919	0.69253	0.33295	1.16903	0.48143	0.22385	1.13812	1.2669	0.3629	0.55086	0.54547	1.21406	0.79225	1.83488	1.32527
d__Bacteria|p__Bacteroidota|c__Bacteroidia|o__Bacteroidales|f__Marinifilaceae|g__Odoribacter|s__Odoribacter_unclassified	0.06824	0.34813	0.12767	0.08073	0.12017	0.10244	0.31678	0.08551	0.3293	0.79919	0.69253	0.33295	1.16903	0.48143	0.22385	1.13812	1.2669	0.3629	0.55086	0.54547	1.21406	0.79225	1.83488	1.32527
d__Bacteria|p__Bacteroidota|c__Bacteroidia|o__Bacteroidales|f__Muribaculaceae	27.3274	44.1409	40.635	44.9923	19.1433	24.4117	61.2743	56.956	45.047	46.5949	59.9702	74.6423	46.4965	76.5108	71.6063	35.0951	38.377	56.5973	40.1853	34.1937	45.983	44.0309	33.5613	40.0974
d__Bacteria|p__Bacteroidota|c__Bacteroidia|o__Bacteroidales|f__Muribaculaceae|g__Duncaniella	0.02843	0.11201	0.18625	0.20869	0.04383	0.00621	0.62352	0.14109	0.35211	0.42946	0.39073	0.85532	0.42826	0.81731	0.63811	0.32748	0.30535	0.62437	0.39391	0.2837	0.62829	0.70078	0.83554	0.56051
d__Bacteria|p__Bacteroidota|c__Bacteroidia|o__Bacteroidales|f__Muribaculaceae|g__Duncaniella|s__Duncaniella_muris	0.02843	0.11201	0.18625	0.20869	0.04383	0.00621	0.62352	0.14109	0.35211	0.42946	0.39073	0.85532	0.42826	0.81731	0.63811	0.32748	0.30535	0.62437	0.39391	0.2837	0.62829	0.70078	0.83554	0.56051
d__Bacteria|p__Bacteroidota|c__Bacteroidia|o__Bacteroidales|f__Muribaculaceae|g__Muribaculaceae_unclassified	25.4023	41.8584	37.7497	42.4409	16.8092	22.529	57.46	53.4089	41.9436	41.8908	54.6779	69.1685	39.6588	67.4168	62.5362	30.1858	34.7627	46.1288	38.3603	31.6491	42.9881	40.2098	30.6895	37.7954
d__Bacteria|p__Bacteroidota|c__Bacteroidia|o__Bacteroidales|f__Muribaculaceae|g__Muribaculaceae_unclassified|s__Muribaculaceae_unclassified	25.4023	41.8584	37.7497	42.4409	16.8092	22.529	57.46	53.4089	41.9436	41.8908	54.6779	69.1685	39.6588	67.4168	62.5362	30.1858	34.7627	46.1288	38.3603	31.6491	42.9881	40.2098	30.6895	37.7954
d__Bacteria|p__Bacteroidota|c__Bacteroidia|o__Bacteroidales|f__Muribaculaceae|g__Muribaculum	1.65776	1.04741	1.66121	1.27039	1.52683	0.6612	1.25708	0.85792	0.80257	1.35521	1.58188	1.45908	1.17048	1.94811	1.78641	1.23504	1.11276	1.65307	1.15558	2.13802	2.01713	2.5641	1.96261	1.45273
d__Bacteria|p__Bacteroidota|c__Bacteroidia|o__Bacteroidales|f__Muribaculaceae|g__Muribaculum|s__Muribaculum_intestinale	0.06114	0.19374	0.31842	0.27876	0.10744	0.06053	0.12757	0.37053	0.10406	0.09101	0.43301	0.22049	0.17217	0.13015	0.22675	0.14392	0.07927	0.21288	0.37545	0.72096	0.4409	0.80257	0.15929	0.20885
d__Bacteria|p__Bacteroidota|c__Bacteroidia|o__Bacteroidales|f__Muribaculaceae|g__Muribaculum|s__Muribaculum_sp.	1.59662	0.85367	1.14753	0.9764	1.40949	0.60067	1.12951	0.48739	0.69851	1.2642	1.14887	1.23859	0.99831	1.80956	1.55966	1.09112	1.03349	1.44019	0.78013	1.39074	1.57623	1.76153	1.80332	1.24388
d__Bacteria|p__Bacteroidota|c__Bacteroidia|o__Bacteroidales|f__Muribaculaceae|g__Muribaculum|s__Muribaculum_unclassified	0	0	0.19526	0.01523	0.0099	0	0	0	0	0	0	0	0	0.0084	0	0	0	0	0	0.02632	0	0	0	0
d__Bacteria|p__Bacteroidota|c__Bacteroidia|o__Bacteroidales|f__Muribaculaceae|g__Paramuribaculum	0.23885	1.12309	1.03788	1.07237	0.76341	1.21531	1.93363	2.5481	1.94871	2.91947	3.31977	3.15936	5.23894	6.32855	6.64564	3.34679	2.19616	8.19105	0.27543	0.12284	0.34957	0.55619	0.07364	0.2887
d__Bacteria|p__Bacteroidota|c__Bacteroidia|o__Bacteroidales|f__Muribaculaceae|g__Paramuribaculum|s__Paramuribaculum_intestinale	0.23885	1.12309	1.03788	1.07237	0.76341	1.21531	1.93363	2.5481	1.94871	2.91947	3.31977	3.15936	5.23894	6.32855	6.64564	3.34679	2.19616	8.19105	0.27543	0.12284	0.34957	0.55619	0.07364	0.2887
d__Bacteria|p__Bacteroidota|c__Bacteroidia|o__Bacteroidales|f__Porphyromonadaceae	0	0	0.00901	0.00609	0.0099	0	0.00573	0.00855	0	0	0.00292	0.00296	0.01881	0	0.01599	0.01028	0	0	0	0.00439	0.01417	0	0	0.00768
d__Bacteria|p__Bacteroidota|c__Bacteroidia|o__Bacteroidales|f__Porphyromonadaceae|g__Porphyromonadaceae_unclassified	0	0	0.00901	0.00609	0	0	0	0	0	0	0.00292	0.00296	0	0	0	0	0	0	0	0.00439	0	0	0	0
d__Bacteria|p__Bacteroidota|c__Bacteroidia|o__Bacteroidales|f__Porphyromonadaceae|g__Porphyromonadaceae_unclassified|s__Porphyromonadaceae_unclassified	0	0	0.00901	0.00609	0	0	0	0	0	0	0.00292	0.00296	0	0	0	0	0	0	0	0.00439	0	0	0	0
d__Bacteria|p__Bacteroidota|c__Bacteroidia|o__Bacteroidales|f__Porphyromonadaceae|g__Porphyromonas	0	0	0	0	0.0099	0	0.00573	0.00855	0	0	0	0	0.01881	0	0.01599	0.01028	0	0	0	0	0.01417	0	0	0.00768
d__Bacteria|p__Bacteroidota|c__Bacteroidia|o__Bacteroidales|f__Porphyromonadaceae|g__Porphyromonas|s__Porphyromonas_somerae	0	0	0	0	0.0099	0	0	0	0	0	0	0	0.01881	0	0	0	0	0	0	0	0.00787	0	0	0
d__Bacteria|p__Bacteroidota|c__Bacteroidia|o__Bacteroidales|f__Porphyromonadaceae|g__Porphyromonas|s__Porphyromonas_sp._2007b	0	0	0	0	0	0	0	0	0	0	0	0	0	0	0.00291	0	0	0	0	0	0	0	0	0
d__Bacteria|p__Bacteroidota|c__Bacteroidia|o__Bacteroidales|f__Porphyromonadaceae|g__Porphyromonas|s__Porphyromonas_unclassified	0	0	0	0	0	0	0.00573	0	0	0	0	0	0	0	0.01308	0	0	0	0	0	0	0	0	0
d__Bacteria|p__Bacteroidota|c__Bacteroidia|o__Bacteroidales|f__Porphyromonadaceae|g__Porphyromonas|s__uncultured_Porphyromonas_sp.	0	0	0	0	0	0	0	0.00855	0	0	0	0	0	0	0	0.01028	0	0	0	0	0.0063	0	0	0.00768
d__Bacteria|p__Bacteroidota|c__Bacteroidia|o__Bacteroidales|f__Prevotellaceae	6.41351	7.59974	14.9374	8.24994	9.7109	0.90954	1.8806	6.90751	2.24379	2.11174	16.3175	0.39658	1.94887	0.17494	4.35483	0.25406	4.636	3.24327	3.83295	10.4927	3.99175	1.42073	2.78012	0.08754
d__Bacteria|p__Bacteroidota|c__Bacteroidia|o__Bacteroidales|f__Prevotellaceae|g__Alloprevotella	0.00427	0.11352	0.09312	0.11424	0.26437	0	0.48018	0.03135	0.02138	0.81057	2.23359	0.35219	0.35447	0.10216	0.04215	0.09399	0.11597	0.07858	0.45854	0.06435	0.87866	0.8129	2.64637	0.05375
d__Bacteria|p__Bacteroidota|c__Bacteroidia|o__Bacteroidales|f__Prevotellaceae|g__Alloprevotella|s__Alloprevotella_unclassified	0.00427	0.11352	0.09312	0.11424	0.26154	0	0.48018	0.03135	0.02138	0.81057	2.23359	0.35219	0.35447	0.10216	0.04215	0.09399	0.11597	0.07858	0.45854	0.06435	0.87866	0.8129	2.64637	0.05375
d__Bacteria|p__Bacteroidota|c__Bacteroidia|o__Bacteroidales|f__Prevotellaceae|g__Alloprevotella|s__uncultured_Alloprevotella_sp.	0	0	0	0	0.00283	0	0	0	0	0	0	0	0	0	0	0	0	0	0	0	0	0	0	0
d__Bacteria|p__Bacteroidota|c__Bacteroidia|o__Bacteroidales|f__Prevotellaceae|g__Paraprevotella	0	0	0.00901	0	0	0	0	0	0	0	0	0	0	0	0.00727	0	0	0	0	0	0	0	0	0
d__Bacteria|p__Bacteroidota|c__Bacteroidia|o__Bacteroidales|f__Prevotellaceae|g__Paraprevotella|s__Paraprevotella_unclassified	0	0	0	0	0	0	0	0	0	0	0	0	0	0	0.00727	0	0	0	0	0	0	0	0	0
d__Bacteria|p__Bacteroidota|c__Bacteroidia|o__Bacteroidales|f__Prevotellaceae|g__Paraprevotella|s__uncultured_Paraprevotella_sp.	0	0	0.00901	0	0	0	0	0	0	0	0	0	0	0	0	0	0	0	0	0	0	0	0	0
d__Bacteria|p__Bacteroidota|c__Bacteroidia|o__Bacteroidales|f__Prevotellaceae|g__Prevotella	0.00569	0.07265	0.20277	0.12491	0.02403	0.0031	0	0.00428	0	0	0	0	0	0	0.03198	0.00734	0	0	0	0	0	0.0118	0	0
d__Bacteria|p__Bacteroidota|c__Bacteroidia|o__Bacteroidales|f__Prevotellaceae|g__Prevotella_9	0	0	0	0.12948	0	0	0	0	0	0	0	0	0	0	0	0	0	0	0	0	0	0	0	0
d__Bacteria|p__Bacteroidota|c__Bacteroidia|o__Bacteroidales|f__Prevotellaceae|g__Prevotella_9|s__Prevotella_9_unclassified	0	0	0	0.12948	0	0	0	0	0	0	0	0	0	0	0	0	0	0	0	0	0	0	0	0
d__Bacteria|p__Bacteroidota|c__Bacteroidia|o__Bacteroidales|f__Prevotellaceae|g__Prevotellaceae_Ga6A1_group	0.63126	1.67101	0.73598	0.49658	1.13805	0.26076	0.13044	0.62847	0.00713	0.05119	0.15892	0	0.05787	0.02379	0.26745	0.0749	0.1424	0.13859	0.10309	0.79262	0.02992	0.26998	0	0
d__Bacteria|p__Bacteroidota|c__Bacteroidia|o__Bacteroidales|f__Prevotellaceae|g__Prevotellaceae_Ga6A1_group|s__Prevotellaceae_Ga6A1_group_unclassified	0.63126	1.67101	0.73598	0.49658	1.13805	0.26076	0.13044	0.62847	0.00713	0.05119	0.15892	0	0.05787	0.02379	0.26745	0.0749	0.1424	0.13859	0.10309	0.79262	0.02992	0.26998	0	0
d__Bacteria|p__Bacteroidota|c__Bacteroidia|o__Bacteroidales|f__Prevotellaceae|g__Prevotellaceae_NK3B31_group	0	0	0	0.01219	0	0	0	0.04988	0	0	0.02187	0	0	0	0.68898	0	0	0	0.02154	0	0	0	0	0
d__Bacteria|p__Bacteroidota|c__Bacteroidia|o__Bacteroidales|f__Prevotellaceae|g__Prevotellaceae_NK3B31_group|s__Prevotellaceae_NK3B31_group_unclassified	0	0	0	0.01219	0	0	0	0.04988	0	0	0.02187	0	0	0	0.68898	0	0	0	0.02154	0	0	0	0	0
d__Bacteria|p__Bacteroidota|c__Bacteroidia|o__Bacteroidales|f__Prevotellaceae|g__Prevotellaceae_UCG-001	0.16208	0.14076	0.24182	0.0853	0.06362	0	0.0258	0.00855	0	0.02417	0.01604	0	0	0.0056	0.00581	0	0.01174	0	0.00462	0.00292	0	0.02213	0.06913	0.01536
d__Bacteria|p__Bacteroidota|c__Bacteroidia|o__Bacteroidales|f__Prevotellaceae|g__Prevotellaceae_UCG-001|s__Prevotellaceae_UCG-001_unclassified	0.16208	0.14076	0.24182	0.0853	0.06362	0	0.0258	0.00855	0	0.02417	0.01604	0	0	0.0056	0.00581	0	0.01174	0	0.00462	0.00292	0	0.02213	0.06913	0.01536
d__Bacteria|p__Bacteroidota|c__Bacteroidia|o__Bacteroidales|f__Prevotellaceae|g__Prevotellaceae_UCG-003	5.61021	5.59272	13.6547	7.27658	8.218	0.64568	1.24418	6.17928	2.21528	1.22581	13.8871	0.04439	1.53653	0.04059	3.31119	0.07783	4.36589	3.0261	3.24516	9.63279	3.069	0.29654	0.06462	0.01843
d__Bacteria|p__Bacteroidota|c__Bacteroidia|o__Bacteroidales|f__Prevotellaceae|g__Prevotellaceae_UCG-003|s__Prevotellaceae_UCG-003_unclassified	5.61021	5.59272	13.6547	7.27658	8.218	0.64568	1.24418	6.17928	2.21528	1.22581	13.8871	0.04439	1.53653	0.04059	3.31119	0.07783	4.36589	3.0261	3.24516	9.63279	3.069	0.29654	0.06462	0.01843
d__Bacteria|p__Bacteroidota|c__Bacteroidia|o__Bacteroidales|f__Prevotellaceae|g__Prevotellaceae_unclassified	0	0.00908	0	0.01066	0.00283	0	0	0.0057	0	0	0	0	0	0.0028	0	0	0	0	0	0	0.01417	0.00738	0	0
d__Bacteria|p__Bacteroidota|c__Bacteroidia|o__Bacteroidales|f__Prevotellaceae|g__Prevotellaceae_unclassified|s__Prevotellaceae_unclassified	0	0.00908	0	0.01066	0.00283	0	0	0.0057	0	0	0	0	0	0.0028	0	0	0	0	0	0	0.01417	0.00738	0	0
d__Bacteria|p__Bacteroidota|c__Bacteroidia|o__Bacteroidales|f__Prevotellaceae|g__Prevotella|s__uncultured_Prevotella_sp.	0.00569	0.07265	0.20277	0.12491	0.02403	0.0031	0	0.00428	0	0	0	0	0	0	0.03198	0.00734	0	0	0	0	0	0.0118	0	0
d__Bacteria|p__Bacteroidota|c__Bacteroidia|o__Bacteroidales|f__Rikenellaceae	2.50938	4.94037	3.20977	1.38007	2.00325	1.55057	1.22124	0.28503	1.15469	1.32962	1.12117	0.55493	1.17481	1.05662	1.03784	1.80336	1.96861	0.96726	0.76167	0.74582	1.57466	0.95749	1.89348	1.71378
d__Bacteria|p__Bacteroidota|c__Bacteroidia|o__Bacteroidales|f__Rikenellaceae|g__Alistipes	2.17243	4.03524	2.73214	0.98707	1.36707	1.38294	0.66509	0.08267	0.75839	0.61575	0.78438	0.21753	0.60621	0.41565	0.45787	0.98538	1.16267	0.30432	0.42007	0.54255	1.03613	0.31573	1.27434	0.63729
d__Bacteria|p__Bacteroidota|c__Bacteroidia|o__Bacteroidales|f__Rikenellaceae|g__Alistipes|s__Alistipes_finegoldii	0.03839	0.0893	0.02103	0	0	0	0	0	0	0	0	0	0	0	0	0	0	0	0	0	0	0	0	0
d__Bacteria|p__Bacteroidota|c__Bacteroidia|o__Bacteroidales|f__Rikenellaceae|g__Alistipes|s__Alistipes_indistinctus	0	0.00303	0	0	0	0	0	0	0	0	0	0	0.00289	0	0	0	0	0	0	0	0	0.00443	0.00451	0.00461
d__Bacteria|p__Bacteroidota|c__Bacteroidia|o__Bacteroidales|f__Rikenellaceae|g__Alistipes|s__Alistipes_inops	0	0	0	0	0	0	0	0	0	0	0	0	0	0	0	0	0	0	0	0	0	0	0	0.00614
d__Bacteria|p__Bacteroidota|c__Bacteroidia|o__Bacteroidales|f__Rikenellaceae|g__Alistipes|s__Alistipes_shahii	0	0	0	0.00762	0.00424	0	0	0	0	0	0	0	0	0	0	0	0	0	0	0	0	0.00443	0	0
d__Bacteria|p__Bacteroidota|c__Bacteroidia|o__Bacteroidales|f__Rikenellaceae|g__Alistipes|s__Alistipes_sp.	0.03128	0.39353	0.21479	0.26048	0.20782	0.49668	0	0.01283	0.04989	0.09386	0.11226	0.11098	0.23439	0.11476	0.12501	0.11601	0.24076	0.10144	0.08001	0.21205	0.1307	0.03688	0.17733	0.05528
d__Bacteria|p__Bacteroidota|c__Bacteroidia|o__Bacteroidales|f__Rikenellaceae|g__Alistipes|s__Alistipes_sp._CC-5826-wt-bac	0	0	0	0	0	0	0	0	0	0	0	0	0	0	0	0	0.0044	0	0	0	0.00315	0	0	0
d__Bacteria|p__Bacteroidota|c__Bacteroidia|o__Bacteroidales|f__Rikenellaceae|g__Alistipes|s__Alistipes_sp._Marseille-P5997	0.04834	0.03179	0.00601	0	0	0.02018	0	0	0	0	0	0	0.00289	0	0	0	0	0	0	0	0	0	0	0
d__Bacteria|p__Bacteroidota|c__Bacteroidia|o__Bacteroidales|f__Rikenellaceae|g__Alistipes|s__Alistipes_sp._NML05A004	0	0	0	0	0	0	0.00287	0	0	0	0	0	0	0	0	0	0	0	0	0	0	0	0	0
d__Bacteria|p__Bacteroidota|c__Bacteroidia|o__Bacteroidales|f__Rikenellaceae|g__Alistipes|s__Alistipes_sp._cv1	0	0	0	0	0	0	0.00573	0	0	0	0	0	0	0	0	0	0	0	0	0	0	0	0	0
d__Bacteria|p__Bacteroidota|c__Bacteroidia|o__Bacteroidales|f__Rikenellaceae|g__Alistipes|s__Alistipes_sp._enrichment_culture_clone	0	0	0	0	0	0	0	0	0	0	0	0	0	0	0	0	0	0	0	0	0	0	0	0
d__Bacteria|p__Bacteroidota|c__Bacteroidia|o__Bacteroidales|f__Rikenellaceae|g__Alistipes|s__Alistipes_timonensis	0	0.06206	0.00751	0	0	0	0.0086	0	0.00713	0.00853	0.00875	0	0.01736	0	0.00581	0.00881	0.01615	0.00714	0	0.01609	0	0.00738	0.01803	0
d__Bacteria|p__Bacteroidota|c__Bacteroidia|o__Bacteroidales|f__Rikenellaceae|g__Alistipes|s__Alistipes_unclassified	0.26871	0.613	0.96278	0.29703	0.33929	0.2592	0.54899	0.06556	0.59445	0.45221	0.58756	0.10359	0.30528	0.2785	0.25437	0.65937	0.59895	0.16431	0.27851	0.22082	0.32438	0.16671	0.73485	0.36702
d__Bacteria|p__Bacteroidota|c__Bacteroidia|o__Bacteroidales|f__Rikenellaceae|g__Alistipes|s__uncultured_Alistipes_sp.	1.78571	2.84253	1.52002	0.42194	0.81572	0.60688	0.0989	0.00428	0.10692	0.06115	0.07581	0.00296	0.0434	0.02239	0.07268	0.20119	0.30241	0.03143	0.06155	0.09359	0.5779	0.0959	0.33962	0.20424
d__Bacteria|p__Bacteroidota|c__Bacteroidia|o__Bacteroidales|f__Rikenellaceae|g__Millionella	0	0	0.00601	0	0	0	0.0172	0	0	0	0	0	0	0	0	0	0	0	0	0	0	0	0	0
d__Bacteria|p__Bacteroidota|c__Bacteroidia|o__Bacteroidales|f__Rikenellaceae|g__Millionella|s__Millionella_massiliensis	0	0	0.00601	0	0	0	0.0172	0	0	0	0	0	0	0	0	0	0	0	0	0	0	0	0	0
d__Bacteria|p__Bacteroidota|c__Bacteroidia|o__Bacteroidales|f__Rikenellaceae|g__Rikenella	0.23174	0.36175	0.26585	0.19041	0.39726	0.13193	0.41425	0.14251	0.34498	0.50198	0.2289	0.30336	0.50928	0.42405	0.2849	0.51546	0.38315	0.51578	0.18003	0.11699	0.37949	0.34375	0.43129	0.24263
d__Bacteria|p__Bacteroidota|c__Bacteroidia|o__Bacteroidales|f__Rikenellaceae|g__Rikenellaceae_RC9_gut_group	0.10521	0.54338	0.20577	0.20259	0.23892	0.0357	0.1247	0.05985	0.05132	0.21189	0.10789	0.03404	0.05932	0.21692	0.29507	0.29811	0.42279	0.14716	0.16157	0.08336	0.15904	0.29801	0.18785	0.83079
d__Bacteria|p__Bacteroidota|c__Bacteroidia|o__Bacteroidales|f__Rikenellaceae|g__Rikenellaceae_RC9_gut_group|s__Rikenellaceae_RC9_gut_group_unclassified	0.10521	0.54338	0.20577	0.20259	0.23892	0.0357	0.1247	0.05985	0.05132	0.21189	0.10789	0.03404	0.05932	0.21692	0.29507	0.29811	0.42279	0.14716	0.16157	0.08336	0.15904	0.29801	0.18785	0.83079
d__Bacteria|p__Bacteroidota|c__Bacteroidia|o__Bacteroidales|f__Rikenellaceae|g__Rikenellaceae_unclassified	0	0	0	0	0	0	0	0	0	0	0	0	0	0	0	0.00441	0	0	0	0	0	0	0	0
d__Bacteria|p__Bacteroidota|c__Bacteroidia|o__Bacteroidales|f__Rikenellaceae|g__Rikenellaceae_unclassified|s__Rikenellaceae_unclassified	0	0	0	0	0	0	0	0	0	0	0	0	0	0	0	0.00441	0	0	0	0	0	0	0	0
d__Bacteria|p__Bacteroidota|c__Bacteroidia|o__Bacteroidales|f__Rikenellaceae|g__Rikenella|s__Rikenella_unclassified	0.23174	0.36175	0.26585	0.19041	0.39726	0.13193	0.41425	0.14251	0.34498	0.50198	0.2289	0.30336	0.50928	0.42405	0.2849	0.51546	0.38315	0.51578	0.18003	0.11699	0.37949	0.34375	0.43129	0.24263
d__Bacteria|p__Bacteroidota|c__Bacteroidia|o__Bacteroidales|f__Rikenellaceae|g__SP3-e08	0	0	0	0	0	0	0	0	0	0	0	0	0	0	0	0	0	0	0	0.00292	0	0	0	0
d__Bacteria|p__Bacteroidota|c__Bacteroidia|o__Bacteroidales|f__Rikenellaceae|g__SP3-e08|s__SP3-e08_unclassified	0	0	0	0	0	0	0	0	0	0	0	0	0	0	0	0	0	0	0	0.00292	0	0	0	0
d__Bacteria|p__Bacteroidota|c__Bacteroidia|o__Bacteroidales|f__Rikenellaceae|g__Tidjanibacter	0	0	0	0	0	0	0	0	0	0	0	0	0	0	0	0	0	0	0	0	0	0	0	0.00307
d__Bacteria|p__Bacteroidota|c__Bacteroidia|o__Bacteroidales|f__Rikenellaceae|g__Tidjanibacter|s__Tidjanibacter_massiliensis	0	0	0	0	0	0	0	0	0	0	0	0	0	0	0	0	0	0	0	0	0	0	0	0.00307
d__Bacteria|p__Bacteroidota|c__Bacteroidia|o__Bacteroidales|f__Tannerellaceae	0.48198	2.01914	1.04239	0.58645	0.53298	0.35389	0.55472	0.08409	0.13115	0.19624	0.39219	0.62595	0.23004	0.09377	0.54508	0.39358	0.42867	0.15287	0.13233	0.18426	0.13228	0.11507	0.09317	0.14281
d__Bacteria|p__Bacteroidota|c__Bacteroidia|o__Bacteroidales|f__Tannerellaceae|g__Parabacteroides	0.48198	2.01914	1.04239	0.58645	0.53298	0.35389	0.55472	0.08409	0.13115	0.19624	0.39219	0.62595	0.23004	0.09377	0.54508	0.39358	0.41839	0.15287	0.13233	0.18426	0.13228	0.11507	0.09317	0.14281
d__Bacteria|p__Bacteroidota|c__Bacteroidia|o__Bacteroidales|f__Tannerellaceae|g__Parabacteroides|s__Parabacteroides_distasonis	0	0.09082	0	0	0	0	0.02723	0.00713	0	0	0.02916	0.04735	0.02315	0	0.07704	0	0.03083	0	0	0	0	0	0	0
d__Bacteria|p__Bacteroidota|c__Bacteroidia|o__Bacteroidales|f__Tannerellaceae|g__Parabacteroides|s__Parabacteroides_goldsteinii	0	0.0333	0.02704	0.01523	0	0.00466	0	0.00285	0	0	0	0	0.01157	0	0.00872	0.00441	0.01321	0.00857	0	0.01609	0.00315	0	0.00751	0
d__Bacteria|p__Bacteroidota|c__Bacteroidia|o__Bacteroidales|f__Tannerellaceae|g__Parabacteroides|s__Parabacteroides_gordonii	0.08957	0.37386	0.01953	0.10663	0.0099	0.2918	0	0	0	0	0	0	0	0	0	0	0	0	0	0	0	0	0	0
d__Bacteria|p__Bacteroidota|c__Bacteroidia|o__Bacteroidales|f__Tannerellaceae|g__Parabacteroides|s__Parabacteroides_sp.	0.00569	0.43894	0.06158	0.16299	0.02545	0.00931	0.01147	0.01283	0	0	0.03499	0.07251	0.03038	0.0126	0.11338	0.03965	0.07781	0.03	0.09694	0.1126	0.01575	0.08409	0.02555	0
d__Bacteria|p__Bacteroidota|c__Bacteroidia|o__Bacteroidales|f__Tannerellaceae|g__Parabacteroides|s__Parabacteroides_sp._enrichment_culture	0	0	0	0	0	0	0	0	0	0	0	0	0	0	0.00436	0	0	0	0	0	0	0	0	0
d__Bacteria|p__Bacteroidota|c__Bacteroidia|o__Bacteroidales|f__Tannerellaceae|g__Parabacteroides|s__Parabacteroides_unclassified	0.38672	0.97627	0.88618	0.28637	0.4948	0.04346	0.46585	0.05273	0.10264	0.13936	0.17641	0.39954	0.15481	0.06018	0.33577	0.32455	0.29067	0.1043	0.0277	0.02925	0.07401	0.02508	0.03607	0.13974
d__Bacteria|p__Bacteroidota|c__Bacteroidia|o__Bacteroidales|f__Tannerellaceae|g__Parabacteroides|s__uncultured_Parabacteroides_sp.	0	0.10595	0.04806	0.01523	0.00283	0.00466	0.05017	0.00855	0.02851	0.05688	0.15163	0.10655	0.01013	0.02099	0.00581	0.02497	0.00587	0.01	0.00769	0.02632	0.03937	0.0059	0.02404	0.00307
d__Bacteria|p__Bacteroidota|c__Bacteroidia|o__Bacteroidales|f__Tannerellaceae|g__Tannerellaceae_unclassified	0	0	0	0	0	0	0	0	0	0	0	0	0	0	0	0	0.01028	0	0	0	0	0	0	0
d__Bacteria|p__Bacteroidota|c__Bacteroidia|o__Bacteroidales|f__Tannerellaceae|g__Tannerellaceae_unclassified|s__Tannerellaceae_unclassified	0	0	0	0	0	0	0	0	0	0	0	0	0	0	0	0	0.01028	0	0	0	0	0	0	0
d__Bacteria|p__Bacteroidota|c__Bacteroidia|o__Chitinophagales	0	0	0	0	0	0	0	0	0	0	0	0	0	0	0	0	0	0	0	0	0	0	0	0
d__Bacteria|p__Bacteroidota|c__Bacteroidia|o__Chitinophagales|f__Chitinophagaceae	0	0	0	0	0	0	0	0	0	0	0	0	0	0	0	0	0	0	0	0	0	0	0	0
d__Bacteria|p__Bacteroidota|c__Bacteroidia|o__Chitinophagales|f__Chitinophagaceae|g__Sediminibacterium	0	0	0	0	0	0	0	0	0	0	0	0	0	0	0	0	0	0	0	0	0	0	0	0
d__Bacteria|p__Bacteroidota|c__Bacteroidia|o__Chitinophagales|f__Chitinophagaceae|g__Sediminibacterium|s__Sediminibacterium_unclassified	0	0	0	0	0	0	0	0	0	0	0	0	0	0	0	0	0	0	0	0	0	0	0	0
d__Bacteria|p__Bacteroidota|c__Bacteroidota_unclassified	0.49477	0.62814	1.70477	1.25211	0.20923	0.06519	0.0731	0.28645	0.08553	0.04977	0.16183	0.0074	0.16638	0.01539	0.23111	0.14685	0.03523	0.07858	0.19696	0.48113	0.03937	0.26261	0.01202	0.01382
d__Bacteria|p__Bacteroidota|c__Bacteroidota_unclassified|o__Bacteroidota_unclassified	0.49477	0.62814	1.70477	1.25211	0.20923	0.06519	0.0731	0.28645	0.08553	0.04977	0.16183	0.0074	0.16638	0.01539	0.23111	0.14685	0.03523	0.07858	0.19696	0.48113	0.03937	0.26261	0.01202	0.01382
d__Bacteria|p__Bacteroidota|c__Bacteroidota_unclassified|o__Bacteroidota_unclassified|f__Bacteroidota_unclassified	0.49477	0.62814	1.70477	1.25211	0.20923	0.06519	0.0731	0.28645	0.08553	0.04977	0.16183	0.0074	0.16638	0.01539	0.23111	0.14685	0.03523	0.07858	0.19696	0.48113	0.03937	0.26261	0.01202	0.01382
d__Bacteria|p__Bacteroidota|c__Bacteroidota_unclassified|o__Bacteroidota_unclassified|f__Bacteroidota_unclassified|g__Bacteroidota_unclassified	0.49477	0.62814	1.70477	1.25211	0.20923	0.06519	0.0731	0.28645	0.08553	0.04977	0.16183	0.0074	0.16638	0.01539	0.23111	0.14685	0.03523	0.07858	0.19696	0.48113	0.03937	0.26261	0.01202	0.01382
d__Bacteria|p__Bacteroidota|c__Bacteroidota_unclassified|o__Bacteroidota_unclassified|f__Bacteroidota_unclassified|g__Bacteroidota_unclassified|s__Bacteroidota_unclassified	0.49477	0.62814	1.70477	1.25211	0.20923	0.06519	0.0731	0.28645	0.08553	0.04977	0.16183	0.0074	0.16638	0.01539	0.23111	0.14685	0.03523	0.07858	0.19696	0.48113	0.03937	0.26261	0.01202	0.01382
d__Bacteria|p__Bacteroidota|c__Sphingobacteriia	0	0	0	0	0	0	0	0	0	0	0	0	0	0	0	0	0	0	0	0	0	0	0	0.00461
d__Bacteria|p__Bacteroidota|c__Sphingobacteriia|o__Sphingobacteriales	0	0	0	0	0	0	0	0	0	0	0	0	0	0	0	0	0	0	0	0	0	0	0	0.00461
d__Bacteria|p__Bacteroidota|c__Sphingobacteriia|o__Sphingobacteriales|f__Sphingobacteriaceae	0	0	0	0	0	0	0	0	0	0	0	0	0	0	0	0	0	0	0	0	0	0	0	0.00461
d__Bacteria|p__Bacteroidota|c__Sphingobacteriia|o__Sphingobacteriales|f__Sphingobacteriaceae|g__Parapedobacter	0	0	0	0	0	0	0	0	0	0	0	0	0	0	0	0	0	0	0	0	0	0	0	0.00461
d__Bacteria|p__Bacteroidota|c__Sphingobacteriia|o__Sphingobacteriales|f__Sphingobacteriaceae|g__Parapedobacter|s__uncultured_Parapedobacter_sp.	0	0	0	0	0	0	0	0	0	0	0	0	0	0	0	0	0	0	0	0	0	0	0	0.00461
d__Bacteria|p__Campylobacterota	0.36823	0.17406	0.66989	1.92387	0.08624	0.1459	1.42478	0.45319	2.36354	2.26248	0.10497	1.30074	1.06052	0.13995	0.12064	13.2565	7.74967	1.28731	15.1149	1.86748	0.39366	1.34106	13.2454	2.80717
d__Bacteria|p__Campylobacterota|c__Campylobacteria	0.36823	0.17406	0.66989	1.92387	0.08624	0.1459	1.42478	0.45319	2.36354	2.26248	0.10497	1.30074	1.06052	0.13995	0.12064	13.2565	7.74967	1.28731	15.1149	1.86748	0.39366	1.34106	13.2454	2.80717
d__Bacteria|p__Campylobacterota|c__Campylobacteria|o__Campylobacterales	0.36823	0.17406	0.66989	1.92387	0.08624	0.1459	1.42478	0.45319	2.36354	2.26248	0.10497	1.30074	1.06052	0.13995	0.12064	13.2565	7.74967	1.28731	15.1149	1.86748	0.39366	1.34106	13.2454	2.80717
d__Bacteria|p__Campylobacterota|c__Campylobacteria|o__Campylobacterales|f__Arcobacteraceae	0	0	0	0	0	0	0	0	0	0	0	0	0	0	0	0	0	0	0	0	0	0	0	0
d__Bacteria|p__Campylobacterota|c__Campylobacteria|o__Campylobacterales|f__Arcobacteraceae|g__Arcobacter	0	0	0	0	0	0	0	0	0	0	0	0	0	0	0	0	0	0	0	0	0	0	0	0
d__Bacteria|p__Campylobacterota|c__Campylobacteria|o__Campylobacterales|f__Arcobacteraceae|g__Arcobacter|s__Arcobacter_unclassified	0	0	0	0	0	0	0	0	0	0	0	0	0	0	0	0	0	0	0	0	0	0	0	0
d__Bacteria|p__Campylobacterota|c__Campylobacteria|o__Campylobacterales|f__Helicobacteraceae	0.36823	0.17406	0.66989	1.92387	0.08624	0.1459	1.42478	0.45319	2.36354	2.26248	0.10497	1.30074	1.06052	0.13995	0.12064	13.2565	7.74967	1.28731	15.1149	1.86748	0.39366	1.34106	13.2454	2.80717
d__Bacteria|p__Campylobacterota|c__Campylobacteria|o__Campylobacterales|f__Helicobacteraceae|g__Helicobacter	0.36823	0.17406	0.66989	1.92387	0.08624	0.1459	1.42478	0.45319	2.36354	2.26248	0.10497	1.30074	1.06052	0.13995	0.12064	13.2565	7.74967	1.28731	15.1149	1.86748	0.39366	1.34106	13.2454	2.80717
d__Bacteria|p__Campylobacterota|c__Campylobacteria|o__Campylobacterales|f__Helicobacteraceae|g__Helicobacter|s__Helicobacter_unclassified	0.36823	0.17406	0.66989	1.92387	0.08624	0.1459	1.42478	0.45319	2.36354	2.26248	0.10497	1.30074	1.06052	0.13995	0.12064	13.2565	7.74967	1.28731	15.1149	1.86748	0.39366	1.34106	13.2454	2.80717
d__Bacteria|p__Chloroflexi	0	0	0	0.00305	0	0	0	0	0	0	0	0	0	0	0	0	0	0	0	0	0	0	0	0
d__Bacteria|p__Chloroflexi|c__Chloroflexia	0	0	0	0.00305	0	0	0	0	0	0	0	0	0	0	0	0	0	0	0	0	0	0	0	0
d__Bacteria|p__Chloroflexi|c__Chloroflexia|o__Thermomicrobiales	0	0	0	0.00305	0	0	0	0	0	0	0	0	0	0	0	0	0	0	0	0	0	0	0	0
d__Bacteria|p__Chloroflexi|c__Chloroflexia|o__Thermomicrobiales|f__JG30-KF-CM45	0	0	0	0.00305	0	0	0	0	0	0	0	0	0	0	0	0	0	0	0	0	0	0	0	0
d__Bacteria|p__Chloroflexi|c__Chloroflexia|o__Thermomicrobiales|f__JG30-KF-CM45|g__JG30-KF-CM45_unclassified	0	0	0	0.00305	0	0	0	0	0	0	0	0	0	0	0	0	0	0	0	0	0	0	0	0
d__Bacteria|p__Chloroflexi|c__Chloroflexia|o__Thermomicrobiales|f__JG30-KF-CM45|g__JG30-KF-CM45_unclassified|s__JG30-KF-CM45_unclassified	0	0	0	0.00305	0	0	0	0	0	0	0	0	0	0	0	0	0	0	0	0	0	0	0	0
d__Bacteria|p__Chloroflexi|c__Ktedonobacteria	0	0	0	0	0	0	0	0	0	0	0	0	0	0	0	0	0	0	0	0	0	0	0	0
d__Bacteria|p__Chloroflexi|c__Ktedonobacteria|o__Ktedonobacterales	0	0	0	0	0	0	0	0	0	0	0	0	0	0	0	0	0	0	0	0	0	0	0	0
d__Bacteria|p__Chloroflexi|c__Ktedonobacteria|o__Ktedonobacterales|f__JG30-KF-AS9	0	0	0	0	0	0	0	0	0	0	0	0	0	0	0	0	0	0	0	0	0	0	0	0
d__Bacteria|p__Chloroflexi|c__Ktedonobacteria|o__Ktedonobacterales|f__JG30-KF-AS9|g__JG30-KF-AS9_unclassified	0	0	0	0	0	0	0	0	0	0	0	0	0	0	0	0	0	0	0	0	0	0	0	0
d__Bacteria|p__Chloroflexi|c__Ktedonobacteria|o__Ktedonobacterales|f__JG30-KF-AS9|g__JG30-KF-AS9_unclassified|s__JG30-KF-AS9_unclassified	0	0	0	0	0	0	0	0	0	0	0	0	0	0	0	0	0	0	0	0	0	0	0	0
d__Bacteria|p__Cyanobacteria	0.11943	0.18617	0.34396	0.21478	0.24033	0.09623	0.11897	0.14821	0.09123	0.03271	0.05832	0	0.068	0.04758	0.15553	0.12189	0.08515	0.07287	0.07694	0.09652	0.0063	0.14606	0.00751	0.01229
d__Bacteria|p__Cyanobacteria|c__Cyanobacteriia	0	0	0	0	0	0	0	0	0	0	0	0	0	0.0042	0	0	0	0	0	0	0	0	0	0
d__Bacteria|p__Cyanobacteria|c__Cyanobacteriia|o__Chloroplast	0	0	0	0	0	0	0	0	0	0	0	0	0	0.0042	0	0	0	0	0	0	0	0	0	0
d__Bacteria|p__Cyanobacteria|c__Cyanobacteriia|o__Chloroplast|f__Chloroplast_unclassified	0	0	0	0	0	0	0	0	0	0	0	0	0	0.0042	0	0	0	0	0	0	0	0	0	0
d__Bacteria|p__Cyanobacteria|c__Cyanobacteriia|o__Chloroplast|f__Chloroplast_unclassified|g__Chloroplast_unclassified	0	0	0	0	0	0	0	0	0	0	0	0	0	0.0042	0	0	0	0	0	0	0	0	0	0
d__Bacteria|p__Cyanobacteria|c__Cyanobacteriia|o__Chloroplast|f__Chloroplast_unclassified|g__Chloroplast_unclassified|s__Chloroplast_unclassified	0	0	0	0	0	0	0	0	0	0	0	0	0	0.0042	0	0	0	0	0	0	0	0	0	0
d__Bacteria|p__Cyanobacteria|c__Vampirivibrionia	0.11943	0.18617	0.34396	0.21478	0.24033	0.09623	0.11897	0.14821	0.09123	0.03271	0.05832	0	0.068	0.04338	0.15553	0.12189	0.08515	0.07287	0.07694	0.09652	0.0063	0.14606	0.00751	0.01229
d__Bacteria|p__Cyanobacteria|c__Vampirivibrionia|o__Gastranaerophilales	0.11943	0.18617	0.34396	0.21478	0.24033	0.09623	0.11897	0.14821	0.09123	0.03271	0.05832	0	0.068	0.04338	0.15553	0.12189	0.08515	0.07287	0.07694	0.09652	0.0063	0.14606	0.00751	0.01229
d__Bacteria|p__Cyanobacteria|c__Vampirivibrionia|o__Gastranaerophilales|f__Gastranaerophilales_unclassified	0.11943	0.18617	0.34396	0.21478	0.24033	0.09623	0.11897	0.14821	0.09123	0.03271	0.05832	0	0.068	0.04338	0.15553	0.12189	0.08515	0.07287	0.07694	0.09652	0.0063	0.14606	0.00751	0.01229
d__Bacteria|p__Cyanobacteria|c__Vampirivibrionia|o__Gastranaerophilales|f__Gastranaerophilales_unclassified|g__Gastranaerophilales_unclassified	0.11943	0.18617	0.34396	0.21478	0.24033	0.09623	0.11897	0.14821	0.09123	0.03271	0.05832	0	0.068	0.04338	0.15553	0.12189	0.08515	0.07287	0.07694	0.09652	0.0063	0.14606	0.00751	0.01229
d__Bacteria|p__Cyanobacteria|c__Vampirivibrionia|o__Gastranaerophilales|f__Gastranaerophilales_unclassified|g__Gastranaerophilales_unclassified|s__Gastranaerophilales_unclassified	0.11943	0.18617	0.34396	0.21478	0.24033	0.09623	0.11897	0.14821	0.09123	0.03271	0.05832	0	0.068	0.04338	0.15553	0.12189	0.08515	0.07287	0.07694	0.09652	0.0063	0.14606	0.00751	0.01229
d__Bacteria|p__Deferribacterota	0.00711	0.03179	0.09162	0.19955	0.00565	0.00776	0.26088	0.07696	2.23667	0.41808	0.05394	0.95743	0.58886	0.02939	0.02762	3.81526	4.77253	0.17859	2.53889	0.87597	0.2488	1.44434	3.39174	0.37623
d__Bacteria|p__Deferribacterota|c__Deferribacteres	0.00711	0.03179	0.09162	0.19955	0.00565	0.00776	0.26088	0.07696	2.23667	0.41808	0.05394	0.95743	0.58886	0.02939	0.02762	3.81526	4.77253	0.17859	2.53889	0.87597	0.2488	1.44434	3.39174	0.37623
d__Bacteria|p__Deferribacterota|c__Deferribacteres|o__Deferribacterales	0.00711	0.03179	0.09162	0.19955	0.00565	0.00776	0.26088	0.07696	2.23667	0.41808	0.05394	0.95743	0.58886	0.02939	0.02762	3.81526	4.77253	0.17859	2.53889	0.87597	0.2488	1.44434	3.39174	0.37623
d__Bacteria|p__Deferribacterota|c__Deferribacteres|o__Deferribacterales|f__Deferribacteraceae	0.00711	0.03179	0.09162	0.19955	0.00565	0.00776	0.26088	0.07696	2.23667	0.41808	0.05394	0.95743	0.58886	0.02939	0.02762	3.81526	4.77253	0.17859	2.53889	0.87597	0.2488	1.44434	3.39174	0.37623
d__Bacteria|p__Deferribacterota|c__Deferribacteres|o__Deferribacterales|f__Deferribacteraceae|g__Mucispirillum	0.00711	0.03179	0.09162	0.19955	0.00565	0.00776	0.26088	0.07696	2.23667	0.41808	0.05394	0.95743	0.58886	0.02939	0.02762	3.81526	4.77253	0.17859	2.53889	0.87597	0.2488	1.44434	3.39174	0.37623
d__Bacteria|p__Deferribacterota|c__Deferribacteres|o__Deferribacterales|f__Deferribacteraceae|g__Mucispirillum|s__Mucispirillum_unclassified	0.00711	0.03179	0.09162	0.19955	0.00565	0.00776	0.26088	0.07696	2.23667	0.41808	0.05394	0.95743	0.58886	0.02939	0.02762	3.81526	4.77253	0.17859	2.53889	0.87597	0.2488	1.44434	3.39174	0.37623
d__Bacteria|p__Desulfobacterota	4.23254	4.26531	1.52903	2.20262	4.27795	2.40734	6.11195	5.42825	10.1028	8.10142	1.99448	6.89288	9.61123	3.60092	1.54221	5.7919	7.05237	11.8144	5.06393	6.88787	11.1517	6.96055	6.95028	12.4695
d__Bacteria|p__Desulfobacterota|c__Desulfovibrionia	4.23254	4.26531	1.52903	2.20262	4.27795	2.40734	6.11195	5.42825	10.1028	8.10142	1.99448	6.89288	9.61123	3.60092	1.54221	5.7919	7.05237	11.8144	5.06393	6.88787	11.1517	6.96055	6.95028	12.4695
d__Bacteria|p__Desulfobacterota|c__Desulfovibrionia|o__Desulfovibrionales	4.23254	4.26531	1.52903	2.20262	4.27795	2.40734	6.11195	5.42825	10.1028	8.10142	1.99448	6.89288	9.61123	3.60092	1.54221	5.7919	7.05237	11.8144	5.06393	6.88787	11.1517	6.96055	6.95028	12.4695
d__Bacteria|p__Desulfobacterota|c__Desulfovibrionia|o__Desulfovibrionales|f__Desulfovibrionaceae	4.23254	4.26531	1.52903	2.20262	4.27795	2.40734	6.11195	5.42825	10.1028	8.10142	1.99448	6.89288	9.61123	3.60092	1.54221	5.7919	7.05237	11.8144	5.06393	6.88787	11.1517	6.96055	6.95028	12.4695
d__Bacteria|p__Desulfobacterota|c__Desulfovibrionia|o__Desulfovibrionales|f__Desulfovibrionaceae|g__Bilophila	0.0654	0.03179	0.00901	0.11424	0.03676	0.03725	0.0344	0.01853	0.05987	0.02275	0.01895	0.02072	0.00868	0	0.06541	0.13951	0.19231	0.03572	0.15387	0.01462	0.09763	0.14311	0.04508	0.02457
d__Bacteria|p__Desulfobacterota|c__Desulfovibrionia|o__Desulfovibrionales|f__Desulfovibrionaceae|g__Bilophila|s__Bilophila_unclassified	0.0654	0.03179	0.00901	0.11424	0.03676	0.03725	0.0344	0.01853	0.05987	0.02275	0.01895	0.02072	0.00868	0	0.06541	0.13951	0.19231	0.03572	0.15387	0.01462	0.09763	0.14311	0.04508	0.02457
d__Bacteria|p__Desulfobacterota|c__Desulfovibrionia|o__Desulfovibrionales|f__Desulfovibrionaceae|g__Desulfovibrio	1.65776	1.13368	0.56926	1.19118	1.80392	0.70311	5.02831	4.96366	8.38501	7.01924	1.65624	6.41934	9.44919	3.57993	1.40558	5.46589	6.69564	11.7386	4.7685	6.72555	10.9313	6.69499	6.75643	12.3973
d__Bacteria|p__Desulfobacterota|c__Desulfovibrionia|o__Desulfovibrionales|f__Desulfovibrionaceae|g__Desulfovibrionaceae_unclassified	2.50938	3.09984	0.95076	0.8972	2.43727	1.66698	1.04924	0.44606	1.6579	1.05943	0.31929	0.45282	0.15336	0.02099	0.07122	0.1865	0.16442	0.04001	0.14156	0.1477	0.12282	0.12245	0.14877	0.04761
d__Bacteria|p__Desulfobacterota|c__Desulfovibrionia|o__Desulfovibrionales|f__Desulfovibrionaceae|g__Desulfovibrionaceae_unclassified|s__Desulfovibrionaceae_unclassified	2.50938	3.09984	0.95076	0.8972	2.43727	1.66698	1.04924	0.44606	1.6579	1.05943	0.31929	0.45282	0.15336	0.02099	0.07122	0.1865	0.16442	0.04001	0.14156	0.1477	0.12282	0.12245	0.14877	0.04761
d__Bacteria|p__Desulfobacterota|c__Desulfovibrionia|o__Desulfovibrionales|f__Desulfovibrionaceae|g__Desulfovibrio|s__Desulfovibrio_unclassified	1.65776	1.13368	0.56926	1.19118	1.80392	0.70311	5.02831	4.96366	8.38501	7.01924	1.65624	6.41934	9.44919	3.57993	1.40558	5.46589	6.69564	11.7386	4.7685	6.72555	10.9313	6.69499	6.75643	12.3973
d__Bacteria|p__Firmicutes	52.4781	24.0252	25.1269	30.1391	59.3073	62.3362	23.4186	26.0454	32.431	36.2807	15.1774	9.157	34.1927	13.697	15.5704	36.1451	31.1161	20.1969	28.3556	40.539	32.9323	39.1372	34.0151	37.7463
d__Bacteria|p__Firmicutes|c__Bacilli	10.0361	1.15034	0.97929	7.70764	4.08849	9.9227	2.56001	1.4194	1.06346	2.11174	0.60214	1.17199	0.97948	1.61223	2.03788	1.02063	0.88962	6.57799	4.11453	2.25354	2.6202	4.23416	3.5345	5.51759
d__Bacteria|p__Firmicutes|c__Bacilli|o__Acholeplasmatales	0	0	0	0	0.00565	0	0	0	0.0114	0.0128	0.00583	0	0.01157	0	0	0	0	0	0	0.01316	0.0063	0	0.00301	0.00461
d__Bacteria|p__Firmicutes|c__Bacilli|o__Acholeplasmatales|f__Acholeplasmataceae	0	0	0	0	0.00565	0	0	0	0.0114	0.0128	0.00583	0	0.01157	0	0	0	0	0	0	0.01316	0.0063	0	0.00301	0.00461
d__Bacteria|p__Firmicutes|c__Bacilli|o__Acholeplasmatales|f__Acholeplasmataceae|g__Anaeroplasma	0	0	0	0	0.00565	0	0	0	0.0114	0.0128	0.00583	0	0.01157	0	0	0	0	0	0	0.01316	0.0063	0	0.00301	0.00461
d__Bacteria|p__Firmicutes|c__Bacilli|o__Acholeplasmatales|f__Acholeplasmataceae|g__Anaeroplasma|s__Anaeroplasma_unclassified	0	0	0	0	0.00565	0	0	0	0.0114	0.0128	0.00583	0	0.01157	0	0	0	0	0	0	0.01316	0.0063	0	0.00301	0.00461
d__Bacteria|p__Firmicutes|c__Bacilli|o__Bacillales	0	0	0	0	0	0	0	0	0	0	0	0	0	0	0	0	0	0	0	0	0	0	0	0
d__Bacteria|p__Firmicutes|c__Bacilli|o__Bacillales|f__Marinococcaceae	0	0	0	0	0	0	0	0	0	0	0	0	0	0	0	0	0	0	0	0	0	0	0	0
d__Bacteria|p__Firmicutes|c__Bacilli|o__Bacillales|f__Marinococcaceae|g__Marinococcaceae_unclassified	0	0	0	0	0	0	0	0	0	0	0	0	0	0	0	0	0	0	0	0	0	0	0	0
d__Bacteria|p__Firmicutes|c__Bacilli|o__Bacillales|f__Marinococcaceae|g__Marinococcaceae_unclassified|s__Marinococcaceae_unclassified	0	0	0	0	0	0	0	0	0	0	0	0	0	0	0	0	0	0	0	0	0	0	0	0
d__Bacteria|p__Firmicutes|c__Bacilli|o__Erysipelotrichales	1.01654	0.49645	0.67739	3.37247	0.9684	1.08028	0.85572	0.53584	0.58447	0.41808	0.37615	0.3078	0.272	0.38346	1.29076	0.72545	0.22168	2.10312	0.98632	0.89059	0.39523	1.47975	0.41777	2.26815
d__Bacteria|p__Firmicutes|c__Bacilli|o__Erysipelotrichales|f__Erysipelatoclostridiaceae	0.05971	0.01513	0.06759	0.30617	0.06927	0.10399	0.01863	0.15961	0.02138	0.0128	0.0277	0.01332	0.11285	0.01959	0.06832	0.30986	0.02055	0.14002	0.00615	0.19596	0.06928	0.06934	0.01954	0.00768
d__Bacteria|p__Firmicutes|c__Bacilli|o__Erysipelotrichales|f__Erysipelatoclostridiaceae|g__Candidatus_Stoquefichus	0.00711	0.00605	0	0	0	0.0031	0	0	0	0	0	0	0	0	0	0	0	0	0	0	0	0	0	0
d__Bacteria|p__Firmicutes|c__Bacilli|o__Erysipelotrichales|f__Erysipelatoclostridiaceae|g__Candidatus_Stoquefichus|s__Candidatus_Stoquefichus_unclassified	0.00711	0.00605	0	0	0	0.0031	0	0	0	0	0	0	0	0	0	0	0	0	0	0	0	0	0	0
d__Bacteria|p__Firmicutes|c__Bacilli|o__Erysipelotrichales|f__Erysipelatoclostridiaceae|g__Erysipelatoclostridiaceae_unclassified	0	0	0	0	0	0	0	0	0	0	0	0	0	0	0	0	0	0.00286	0.00615	0.06288	0	0	0	0.00768
d__Bacteria|p__Firmicutes|c__Bacilli|o__Erysipelotrichales|f__Erysipelatoclostridiaceae|g__Erysipelatoclostridiaceae_unclassified|s__Erysipelatoclostridiaceae_unclassified	0	0	0	0	0	0	0	0	0	0	0	0	0	0	0	0	0	0.00286	0.00615	0.06288	0	0	0	0.00768
d__Bacteria|p__Firmicutes|c__Bacilli|o__Erysipelotrichales|f__Erysipelatoclostridiaceae|g__Erysipelatoclostridium	0.0526	0.00908	0.06759	0.26657	0.04524	0.10089	0.01863	0.15961	0.02138	0.0128	0.0277	0.00592	0.10562	0.01959	0.06832	0.30986	0.02055	0.13716	0	0.13308	0.06456	0.06934	0.01954	0
d__Bacteria|p__Firmicutes|c__Bacilli|o__Erysipelotrichales|f__Erysipelatoclostridiaceae|g__Erysipelatoclostridium|s__Erysipelatoclostridium_unclassified	0.0526	0.00908	0.06759	0.26657	0.04524	0.10089	0.01863	0.15961	0.02138	0.0128	0.0277	0.00592	0.10562	0.01959	0.06832	0.30986	0.02055	0.13716	0	0.13308	0.06456	0.06934	0.01954	0
d__Bacteria|p__Firmicutes|c__Bacilli|o__Erysipelotrichales|f__Erysipelatoclostridiaceae|g__Erysipelotrichaceae_UCG-003	0	0	0	0.0396	0.02403	0	0	0	0	0	0	0.0074	0.00723	0	0	0	0	0	0	0	0.00472	0	0	0
d__Bacteria|p__Firmicutes|c__Bacilli|o__Erysipelotrichales|f__Erysipelatoclostridiaceae|g__Erysipelotrichaceae_UCG-003|s__Erysipelotrichaceae_UCG-003_unclassified	0	0	0	0.0396	0.02403	0	0	0	0	0	0	0.0074	0.00723	0	0	0	0	0	0	0	0.00472	0	0	0
d__Bacteria|p__Firmicutes|c__Bacilli|o__Erysipelotrichales|f__Erysipelotrichaceae	0.95683	0.48132	0.6098	3.0663	0.89913	0.97629	0.83709	0.37623	0.56309	0.40528	0.34845	0.29448	0.15915	0.36387	1.22244	0.41559	0.20113	1.9631	0.98017	0.69463	0.32595	1.41041	0.39823	2.26047
d__Bacteria|p__Firmicutes|c__Bacilli|o__Erysipelotrichales|f__Erysipelotrichaceae|g__Allobaculum	0.02701	0.02422	0.00901	0.11424	0.01414	0.01552	0.03153	0.01425	0.00428	0.02133	0.0175	0.01628	0.068	0.09097	0.14099	0.03965	0.01028	1.26302	0.35083	0.02047	0.06928	0.43669	0.05711	0.40541
d__Bacteria|p__Firmicutes|c__Bacilli|o__Erysipelotrichales|f__Erysipelotrichaceae|g__Allobaculum|s__Allobaculum_unclassified	0.02701	0.02422	0.00901	0.11424	0.01414	0.01552	0.03153	0.01425	0.00428	0.02133	0.0175	0.01628	0.068	0.09097	0.14099	0.03965	0.01028	1.26302	0.35083	0.02047	0.06928	0.43669	0.05711	0.40541
d__Bacteria|p__Firmicutes|c__Bacilli|o__Erysipelotrichales|f__Erysipelotrichaceae|g__Dubosiella	0.85589	0.41775	0.55874	2.64894	0.85813	0.91265	0.66509	0.29785	0.24662	0.21757	0.27118	0.19237	0.05643	0.24491	0.68608	0.05874	0.08368	0.68294	0.47239	0.54986	0.18581	0.50161	0.30656	1.53565
d__Bacteria|p__Firmicutes|c__Bacilli|o__Erysipelotrichales|f__Erysipelotrichaceae|g__Dubosiella|s__Dubosiella_unclassified	0.85589	0.41775	0.55874	2.64894	0.85813	0.91265	0.66509	0.29785	0.24662	0.21757	0.27118	0.19237	0.05643	0.24491	0.68608	0.05874	0.08368	0.68294	0.47239	0.54986	0.18581	0.50161	0.30656	1.53565
d__Bacteria|p__Firmicutes|c__Bacilli|o__Erysipelotrichales|f__Erysipelotrichaceae|g__Erysipelotrichaceae_unclassified	0.05118	0.03935	0.02403	0.14166	0.02686	0.04036	0.00573	0.01853	0.00855	0.01564	0.02041	0.06807	0.02604	0.01959	0.39537	0.29664	0.10717	0.00857	0.08463	0.09798	0.01575	0.46768	0.03456	0.13821
d__Bacteria|p__Firmicutes|c__Bacilli|o__Erysipelotrichales|f__Erysipelotrichaceae|g__Erysipelotrichaceae_unclassified|s__Erysipelotrichaceae_unclassified	0.05118	0.03935	0.02403	0.14166	0.02686	0.04036	0.00573	0.01853	0.00855	0.01564	0.02041	0.06807	0.02604	0.01959	0.39537	0.29664	0.10717	0.00857	0.08463	0.09798	0.01575	0.46768	0.03456	0.13821
d__Bacteria|p__Firmicutes|c__Bacilli|o__Erysipelotrichales|f__Erysipelotrichaceae|g__Faecalibaculum	0	0	0	0.03503	0	0	0	0	0	0	0	0	0	0	0	0	0	0	0	0	0	0	0	0
d__Bacteria|p__Firmicutes|c__Bacilli|o__Erysipelotrichales|f__Erysipelotrichaceae|g__Faecalibaculum|s__Faecalibaculum_unclassified	0	0	0	0.03503	0	0	0	0	0	0	0	0	0	0	0	0	0	0	0	0	0	0	0	0
d__Bacteria|p__Firmicutes|c__Bacilli|o__Erysipelotrichales|f__Erysipelotrichaceae|g__Faecalitalea	0	0	0	0.00609	0	0	0	0	0	0	0	0	0	0	0	0.00734	0	0	0	0	0	0	0	0
d__Bacteria|p__Firmicutes|c__Bacilli|o__Erysipelotrichales|f__Erysipelotrichaceae|g__Faecalitalea|s__Faecalitalea_unclassified	0	0	0	0.00609	0	0	0	0	0	0	0	0	0	0	0	0.00734	0	0	0	0	0	0	0	0
d__Bacteria|p__Firmicutes|c__Bacilli|o__Erysipelotrichales|f__Erysipelotrichaceae|g__Holdemanella	0	0	0	0.00762	0	0	0	0	0	0	0	0	0	0	0	0	0	0	0	0	0	0	0	0
d__Bacteria|p__Firmicutes|c__Bacilli|o__Erysipelotrichales|f__Erysipelotrichaceae|g__Holdemanella|s__Holdemanella_unclassified	0	0	0	0.00762	0	0	0	0	0	0	0	0	0	0	0	0	0	0	0	0	0	0	0	0
d__Bacteria|p__Firmicutes|c__Bacilli|o__Erysipelotrichales|f__Erysipelotrichaceae|g__Ileibacterium	0.02275	0	0.01802	0.10663	0	0.00776	0	0	0	0	0	0.0074	0	0	0	0	0	0	0	0	0	0	0	0
d__Bacteria|p__Firmicutes|c__Bacilli|o__Erysipelotrichales|f__Erysipelotrichaceae|g__Ileibacterium|s__Ileibacterium_unclassified	0.02275	0	0.01802	0.10663	0	0.00776	0	0	0	0	0	0.0074	0	0	0	0	0	0	0	0	0	0	0	0
d__Bacteria|p__Firmicutes|c__Bacilli|o__Erysipelotrichales|f__Erysipelotrichaceae|g__Solobacterium	0	0	0	0	0	0	0	0	0	0	0	0	0	0	0	0.00294	0	0	0	0	0	0	0	0.00614
d__Bacteria|p__Firmicutes|c__Bacilli|o__Erysipelotrichales|f__Erysipelotrichaceae|g__Solobacterium|s__Solobacterium_unclassified	0	0	0	0	0	0	0	0	0	0	0	0	0	0	0	0.00294	0	0	0	0	0	0	0	0.00614
d__Bacteria|p__Firmicutes|c__Bacilli|o__Erysipelotrichales|f__Erysipelotrichaceae|g__Turicibacter	0	0	0	0.00609	0	0	0.13474	0.0456	0.30364	0.15074	0.03936	0.01036	0.00868	0.0084	0	0.01028	0	0.00857	0.07232	0.02632	0.05511	0.00443	0	0.17506
d__Bacteria|p__Firmicutes|c__Bacilli|o__Erysipelotrichales|f__Erysipelotrichaceae|g__Turicibacter|s__Turicibacter_unclassified	0	0	0	0.00609	0	0	0.13474	0.0456	0.30364	0.15074	0.03936	0.01036	0.00868	0.0084	0	0.01028	0	0.00857	0.07232	0.02632	0.05511	0.00443	0	0.17506
d__Bacteria|p__Firmicutes|c__Bacilli|o__Izemoplasmatales	0	0	0	0	0	0	0	0	0	0	0	0	0	0	0	0	0	0	0	0	0	0	0	0
d__Bacteria|p__Firmicutes|c__Bacilli|o__Izemoplasmatales|f__Izemoplasmatales_unclassified	0	0	0	0	0	0	0	0	0	0	0	0	0	0	0	0	0	0	0	0	0	0	0	0
d__Bacteria|p__Firmicutes|c__Bacilli|o__Izemoplasmatales|f__Izemoplasmatales_unclassified|g__Izemoplasmatales_unclassified	0	0	0	0	0	0	0	0	0	0	0	0	0	0	0	0	0	0	0	0	0	0	0	0
d__Bacteria|p__Firmicutes|c__Bacilli|o__Izemoplasmatales|f__Izemoplasmatales_unclassified|g__Izemoplasmatales_unclassified|s__Izemoplasmatales_unclassified	0	0	0	0	0	0	0	0	0	0	0	0	0	0	0	0	0	0	0	0	0	0	0	0
d__Bacteria|p__Firmicutes|c__Bacilli|o__Lactobacillales	8.81626	0.61302	0.11265	3.89647	3.03669	8.79275	1.66559	0.76955	0.32361	1.57989	0.13997	0.80796	0.58885	1.17838	0.6788	0.13071	0.4448	4.382	2.96357	1.25912	2.08798	2.66294	2.96645	3.07898
d__Bacteria|p__Firmicutes|c__Bacilli|o__Lactobacillales|f__Aerococcaceae	0	0	0	0	0	0	0	0	0	0	0	0	0	0	0	0	0	0	0	0	0	0	0	0
d__Bacteria|p__Firmicutes|c__Bacilli|o__Lactobacillales|f__Aerococcaceae|g__Facklamia	0	0	0	0	0	0	0	0	0	0	0	0	0	0	0	0	0	0	0	0	0	0	0	0
d__Bacteria|p__Firmicutes|c__Bacilli|o__Lactobacillales|f__Aerococcaceae|g__Facklamia|s__Facklamia_sp._164-92	0	0	0	0	0	0	0	0	0	0	0	0	0	0	0	0	0	0	0	0	0	0	0	0
d__Bacteria|p__Firmicutes|c__Bacilli|o__Lactobacillales|f__Aerococcaceae|g__Facklamia|s__Facklamia_sp._H119	0	0	0	0	0	0	0	0	0	0	0	0	0	0	0	0	0	0	0	0	0	0	0	0
d__Bacteria|p__Firmicutes|c__Bacilli|o__Lactobacillales|f__Enterococcaceae	0	0	0	0	0	0	0	0	0	0	0	0	0	0	0	0	0	0	0	0	0	0	0	0
d__Bacteria|p__Firmicutes|c__Bacilli|o__Lactobacillales|f__Enterococcaceae|g__Enterococcus	0	0	0	0	0	0	0	0	0	0	0	0	0	0	0	0	0	0	0	0	0	0	0	0
d__Bacteria|p__Firmicutes|c__Bacilli|o__Lactobacillales|f__Enterococcaceae|g__Enterococcus|s__Enterococcus_faecalis	0	0	0	0	0	0	0	0	0	0	0	0	0	0	0	0	0	0	0	0	0	0	0	0
d__Bacteria|p__Firmicutes|c__Bacilli|o__Lactobacillales|f__Enterococcaceae|g__Enterococcus|s__Enterococcus_faecium	0	0	0	0	0	0	0	0	0	0	0	0	0	0	0	0	0	0	0	0	0	0	0	0
d__Bacteria|p__Firmicutes|c__Bacilli|o__Lactobacillales|f__Enterococcaceae|g__Enterococcus|s__Enterococcus_gallinarum	0	0	0	0	0	0	0	0	0	0	0	0	0	0	0	0	0	0	0	0	0	0	0	0
d__Bacteria|p__Firmicutes|c__Bacilli|o__Lactobacillales|f__Lactobacillaceae	8.80346	0.53885	0.11265	3.79442	3.03669	8.77568	1.65986	0.76955	0.30935	1.57278	0.13997	0.80796	0.57873	1.16019	0.64537	0.11896	0.4404	4.35199	2.96357	1.2328	2.08011	2.63786	2.96645	3.07437
d__Bacteria|p__Firmicutes|c__Bacilli|o__Lactobacillales|f__Lactobacillaceae|g__HT002	0.10521	0.0106	0.01202	0.131	0	0.45632	0.10464	0.17956	0.0727	0.28583	0.03208	0.19237	0.03762	0.24911	0.05523	0.00441	0.05725	0.70152	0.93554	0.04095	0.37634	0.10917	0.30506	0.29484
d__Bacteria|p__Firmicutes|c__Bacilli|o__Lactobacillales|f__Lactobacillaceae|g__HT002|s__HT002_unclassified	0.10521	0.0106	0.01202	0.131	0	0.45632	0.10464	0.17956	0.0727	0.28583	0.03208	0.19237	0.03762	0.24911	0.05523	0.00441	0.05725	0.70152	0.93554	0.04095	0.37634	0.10917	0.30506	0.29484
d__Bacteria|p__Firmicutes|c__Bacilli|o__Lactobacillales|f__Lactobacillaceae|g__Lactobacillus	0.18056	0.0106	0.01502	0.13557	0.06645	0.98404	0.21501	0.47028	0.14969	0.37684	0.03937	0.0947	0.28358	0.37507	0.1221	0.03378	0.26571	0.71438	0.85091	0.39192	0.62986	0.28473	0.63416	1.29916
d__Bacteria|p__Firmicutes|c__Bacilli|o__Lactobacillales|f__Lactobacillaceae|g__Lactobacillus|s__Lactobacillus_caviae	0	0	0	0	0	0	0	0	0	0.02133	0	0	0	0	0	0	0	0	0	0	0	0	0	0
d__Bacteria|p__Firmicutes|c__Bacilli|o__Lactobacillales|f__Lactobacillaceae|g__Lactobacillus|s__Lactobacillus_crispatus	0	0	0	0	0	0	0	0	0	0	0	0	0	0	0	0	0	0	0	0	0	0	0	0
d__Bacteria|p__Firmicutes|c__Bacilli|o__Lactobacillales|f__Lactobacillaceae|g__Lactobacillus|s__Lactobacillus_reuteri	0	0	0	0	0	0.0031	0	0	0	0	0	0	0	0	0	0	0	0	0	0	0	0	0	0
d__Bacteria|p__Firmicutes|c__Bacilli|o__Lactobacillales|f__Lactobacillaceae|g__Lactobacillus|s__Lactobacillus_sp._BL303	0	0	0	0	0	0	0	0	0	0.02417	0	0	0	0	0	0	0	0	0	0	0	0	0	0
d__Bacteria|p__Firmicutes|c__Bacilli|o__Lactobacillales|f__Lactobacillaceae|g__Lactobacillus|s__Lactobacillus_sp._L-YJ	0.02843	0.0106	0.01502	0.08378	0	0	0	0.16531	0.06843	0	0	0.03847	0	0	0	0	0	0	0.15233	0	0.14172	0.03098	0	0.05375
d__Bacteria|p__Firmicutes|c__Bacilli|o__Lactobacillales|f__Lactobacillaceae|g__Lactobacillus|s__Lactobacillus_taiwanensis	0.15213	0	0	0.0396	0.06645	0.98094	0.21501	0.29927	0.08126	0.33134	0.03062	0.05623	0.2749	0.37507	0.1221	0.03378	0.26571	0.71438	0.65857	0.39192	0.45665	0.2449	0.62214	1.22852
d__Bacteria|p__Firmicutes|c__Bacilli|o__Lactobacillales|f__Lactobacillaceae|g__Lactobacillus|s__uncultured_Lactobacillus_sp.	0	0	0	0.01219	0	0	0	0.0057	0	0	0.00875	0	0.00868	0	0	0	0	0	0.04001	0	0.03149	0.00885	0.01202	0.01689
d__Bacteria|p__Firmicutes|c__Bacilli|o__Lactobacillales|f__Lactobacillaceae|g__Leuconostoc	0	0	0	0.00609	0	0	0	0	0	0	0	0	0	0	0	0	0	0	0	0	0	0	0	0
d__Bacteria|p__Firmicutes|c__Bacilli|o__Lactobacillales|f__Lactobacillaceae|g__Leuconostoc|s__Leuconostoc_unclassified	0	0	0	0.00609	0	0	0	0	0	0	0	0	0	0	0	0	0	0	0	0	0	0	0	0
d__Bacteria|p__Firmicutes|c__Bacilli|o__Lactobacillales|f__Lactobacillaceae|g__Ligilactobacillus	8.51769	0.51765	0.08561	3.52176	2.97024	7.33532	1.34021	0.11971	0.08696	0.91011	0.06852	0.52089	0.25753	0.53601	0.46804	0.08077	0.11744	2.93609	1.17712	0.79993	1.07391	2.24396	2.02723	1.48037
d__Bacteria|p__Firmicutes|c__Bacilli|o__Lactobacillales|f__Lactobacillaceae|g__Ligilactobacillus|s__Ligilactobacillus_unclassified	8.51769	0.51765	0.08561	3.52176	2.97024	7.33532	1.34021	0.11971	0.08696	0.91011	0.06852	0.52089	0.25753	0.53601	0.46804	0.08077	0.11744	2.93609	1.17712	0.79993	1.07391	2.24396	2.02723	1.48037
d__Bacteria|p__Firmicutes|c__Bacilli|o__Lactobacillales|f__Streptococcaceae	0.0128	0.07417	0	0.10205	0	0.01707	0.00573	0	0.01426	0.00711	0	0	0.01012	0.01819	0.03343	0.01175	0.0044	0.03001	0	0.02632	0.00787	0.02508	0	0.00461
d__Bacteria|p__Firmicutes|c__Bacilli|o__Lactobacillales|f__Streptococcaceae|g__Lactococcus	0	0.00303	0	0	0	0	0	0	0	0	0	0	0.00723	0	0	0	0	0.01572	0	0.00731	0.00787	0.0118	0	0.00461
d__Bacteria|p__Firmicutes|c__Bacilli|o__Lactobacillales|f__Streptococcaceae|g__Lactococcus|s__Lactococcus_sp._ARa2	0	0.00303	0	0	0	0	0	0	0	0	0	0	0.00723	0	0	0	0	0.01572	0	0.00731	0.00787	0.0118	0	0.00461
d__Bacteria|p__Firmicutes|c__Bacilli|o__Lactobacillales|f__Streptococcaceae|g__Streptococcus	0.0128	0.07114	0	0.10205	0	0.01707	0.00573	0	0.01426	0.00711	0	0	0.00289	0.01819	0.03343	0.01175	0.0044	0.01429	0	0.01901	0	0.01328	0	0
d__Bacteria|p__Firmicutes|c__Bacilli|o__Lactobacillales|f__Streptococcaceae|g__Streptococcus|s__Streptococcus_azizii	0	0.03179	0	0	0	0	0	0	0	0	0	0	0	0	0	0	0	0	0	0	0	0	0	0
d__Bacteria|p__Firmicutes|c__Bacilli|o__Lactobacillales|f__Streptococcaceae|g__Streptococcus|s__Streptococcus_danieliae	0	0.0333	0	0.01066	0	0.01397	0.00573	0	0	0	0	0	0	0	0	0	0	0	0	0	0	0	0	0
d__Bacteria|p__Firmicutes|c__Bacilli|o__Lactobacillales|f__Streptococcaceae|g__Streptococcus|s__Streptococcus_merionis	0	0.00605	0	0	0	0	0	0	0	0	0	0	0	0	0	0	0	0	0	0	0	0	0	0
d__Bacteria|p__Firmicutes|c__Bacilli|o__Lactobacillales|f__Streptococcaceae|g__Streptococcus|s__Streptococcus_sp.	0	0	0	0.02285	0	0	0	0	0	0	0	0	0	0	0	0	0	0	0	0	0	0	0	0
d__Bacteria|p__Firmicutes|c__Bacilli|o__Lactobacillales|f__Streptococcaceae|g__Streptococcus|s__Streptococcus_unclassified	0	0	0	0.03503	0	0.0031	0	0	0	0	0	0	0	0	0	0	0	0	0	0	0	0	0	0
d__Bacteria|p__Firmicutes|c__Bacilli|o__Lactobacillales|f__Streptococcaceae|g__Streptococcus|s__uncultured_Streptococcus_sp.	0.0128	0	0	0.03351	0	0	0	0	0.01426	0.00711	0	0	0.00289	0.01819	0.03343	0.01175	0.0044	0.01429	0	0.01901	0	0.01328	0	0
d__Bacteria|p__Firmicutes|c__Bacilli|o__Mycoplasmatales	0	0.00303	0	0	0	0.00776	0	0.02423	0	0	0.05249	0.00444	0.04485	0.0098	0.0189	0.05874	0.13799	0.02572	0.07078	0	0.12597	0.06196	0.14727	0.13207
d__Bacteria|p__Firmicutes|c__Bacilli|o__Mycoplasmatales|f__Mycoplasmataceae	0	0.00303	0	0	0	0.00776	0	0.02423	0	0	0.05249	0.00444	0.04485	0.0098	0.0189	0.05874	0.13799	0.02572	0.07078	0	0.12597	0.06196	0.14727	0.13207
d__Bacteria|p__Firmicutes|c__Bacilli|o__Mycoplasmatales|f__Mycoplasmataceae|g__Mycoplasma	0	0	0	0	0	0	0	0.02138	0	0	0.05249	0.00444	0.04485	0.0098	0.0189	0.05874	0.13799	0.02572	0.07078	0	0.12597	0.06196	0.14727	0.13207
d__Bacteria|p__Firmicutes|c__Bacilli|o__Mycoplasmatales|f__Mycoplasmataceae|g__Mycoplasma|s__Mycoplasma_unclassified	0	0	0	0	0	0	0	0.02138	0	0	0.05249	0.00444	0.04485	0.0098	0.0189	0.05874	0.13799	0.02572	0.07078	0	0.12597	0.06196	0.14727	0.13207
d__Bacteria|p__Firmicutes|c__Bacilli|o__Mycoplasmatales|f__Mycoplasmataceae|g__Ureaplasma	0	0.00303	0	0	0	0.00776	0	0.00285	0	0	0	0	0	0	0	0	0	0	0	0	0	0	0	0
d__Bacteria|p__Firmicutes|c__Bacilli|o__Mycoplasmatales|f__Mycoplasmataceae|g__Ureaplasma|s__Ureaplasma_unclassified	0	0.00303	0	0	0	0.00776	0	0.00285	0	0	0	0	0	0	0	0	0	0	0	0	0	0	0	0
d__Bacteria|p__Firmicutes|c__Bacilli|o__RF39	0.20331	0.03481	0.18925	0.31836	0.06786	0.04191	0.0387	0.08978	0.14398	0.10097	0.0277	0.05179	0.04919	0.04059	0.04942	0.09986	0.08515	0.06715	0.09386	0.09067	0.00472	0.02656	0	0.03378
d__Bacteria|p__Firmicutes|c__Bacilli|o__RF39|f__RF39_unclassified	0.20331	0.03481	0.18925	0.31836	0.06786	0.04191	0.0387	0.08978	0.14398	0.10097	0.0277	0.05179	0.04919	0.04059	0.04942	0.09986	0.08515	0.06715	0.09386	0.09067	0.00472	0.02656	0	0.03378
d__Bacteria|p__Firmicutes|c__Bacilli|o__RF39|f__RF39_unclassified|g__RF39_unclassified	0.20331	0.03481	0.18925	0.31836	0.06786	0.04191	0.0387	0.08978	0.14398	0.10097	0.0277	0.05179	0.04919	0.04059	0.04942	0.09986	0.08515	0.06715	0.09386	0.09067	0.00472	0.02656	0	0.03378
d__Bacteria|p__Firmicutes|c__Bacilli|o__RF39|f__RF39_unclassified|g__RF39_unclassified|s__RF39_unclassified	0.20331	0.03481	0.18925	0.31836	0.06786	0.04191	0.0387	0.08978	0.14398	0.10097	0.0277	0.05179	0.04919	0.04059	0.04942	0.09986	0.08515	0.06715	0.09386	0.09067	0.00472	0.02656	0	0.03378
d__Bacteria|p__Firmicutes|c__Bacilli|o__Staphylococcales	0	0.00303	0	0.12034	0.00989	0	0	0	0	0	0	0	0.01302	0	0	0.00587	0	0	0	0	0	0.00295	0	0
d__Bacteria|p__Firmicutes|c__Bacilli|o__Staphylococcales|f__Gemellaceae	0	0.00303	0	0.00762	0	0	0	0	0	0	0	0	0	0	0	0	0	0	0	0	0	0	0	0
d__Bacteria|p__Firmicutes|c__Bacilli|o__Staphylococcales|f__Gemellaceae|g__Gemella	0	0.00303	0	0.00762	0	0	0	0	0	0	0	0	0	0	0	0	0	0	0	0	0	0	0	0
d__Bacteria|p__Firmicutes|c__Bacilli|o__Staphylococcales|f__Gemellaceae|g__Gemella|s__Gemella_unclassified	0	0.00303	0	0.00762	0	0	0	0	0	0	0	0	0	0	0	0	0	0	0	0	0	0	0	0
d__Bacteria|p__Firmicutes|c__Bacilli|o__Staphylococcales|f__Staphylococcaceae	0	0	0	0.11272	0.00989	0	0	0	0	0	0	0	0.01302	0	0	0.00587	0	0	0	0	0	0.00295	0	0
d__Bacteria|p__Firmicutes|c__Bacilli|o__Staphylococcales|f__Staphylococcaceae|g__Jeotgalicoccus	0	0	0	0	0	0	0	0	0	0	0	0	0	0	0	0	0	0	0	0	0	0	0	0
d__Bacteria|p__Firmicutes|c__Bacilli|o__Staphylococcales|f__Staphylococcaceae|g__Jeotgalicoccus|s__Jeotgalicoccus_unclassified	0	0	0	0	0	0	0	0	0	0	0	0	0	0	0	0	0	0	0	0	0	0	0	0
d__Bacteria|p__Firmicutes|c__Bacilli|o__Staphylococcales|f__Staphylococcaceae|g__Nosocomiicoccus	0	0	0	0	0.00565	0	0	0	0	0	0	0	0.01302	0	0	0	0	0	0	0	0	0	0	0
d__Bacteria|p__Firmicutes|c__Bacilli|o__Staphylococcales|f__Staphylococcaceae|g__Nosocomiicoccus|s__Nosocomiicoccus_unclassified	0	0	0	0	0.00565	0	0	0	0	0	0	0	0.01302	0	0	0	0	0	0	0	0	0	0	0
d__Bacteria|p__Firmicutes|c__Bacilli|o__Staphylococcales|f__Staphylococcaceae|g__Staphylococcaceae_unclassified	0	0	0	0	0	0	0	0	0	0	0	0	0	0	0	0.00587	0	0	0	0	0	0	0	0
d__Bacteria|p__Firmicutes|c__Bacilli|o__Staphylococcales|f__Staphylococcaceae|g__Staphylococcaceae_unclassified|s__Staphylococcaceae_unclassified	0	0	0	0	0	0	0	0	0	0	0	0	0	0	0	0.00587	0	0	0	0	0	0	0	0
d__Bacteria|p__Firmicutes|c__Bacilli|o__Staphylococcales|f__Staphylococcaceae|g__Staphylococcus	0	0	0	0.11272	0.00424	0	0	0	0	0	0	0	0	0	0	0	0	0	0	0	0	0.00295	0	0
d__Bacteria|p__Firmicutes|c__Bacilli|o__Staphylococcales|f__Staphylococcaceae|g__Staphylococcus|s__Staphylococcus_unclassified	0	0	0	0.11272	0.00424	0	0	0	0	0	0	0	0	0	0	0	0	0	0	0	0	0.00295	0	0
d__Bacteria|p__Firmicutes|c__Clostridia	41.5804	21.5339	22.9445	21.1732	54.3649	51.7601	20.1261	23.6042	30.5521	32.8891	13.8331	7.53664	32.2409	11.8818	11.9729	34.3006	29.3824	13.376	23.1331	37.876	29.6287	34.1285	29.8059	31.5576
d__Bacteria|p__Firmicutes|c__Clostridia|o__Caldicoprobacterales	0	0	0	0	0	0	0	0	0	0	0.00292	0	0	0	0	0	0	0	0	0	0	0	0	0
d__Bacteria|p__Firmicutes|c__Clostridia|o__Caldicoprobacterales|f__Caldicoprobacteraceae	0	0	0	0	0	0	0	0	0	0	0.00292	0	0	0	0	0	0	0	0	0	0	0	0	0
d__Bacteria|p__Firmicutes|c__Clostridia|o__Caldicoprobacterales|f__Caldicoprobacteraceae|g__Caldicoprobacter	0	0	0	0	0	0	0	0	0	0	0.00292	0	0	0	0	0	0	0	0	0	0	0	0	0
d__Bacteria|p__Firmicutes|c__Clostridia|o__Caldicoprobacterales|f__Caldicoprobacteraceae|g__Caldicoprobacter|s__Caldicoprobacter_unclassified	0	0	0	0	0	0	0	0	0	0	0.00292	0	0	0	0	0	0	0	0	0	0	0	0	0
d__Bacteria|p__Firmicutes|c__Clostridia|o__Christensenellales	0.15923	0.14076	0.10364	0.131	0.06079	0.11796	0.1161	0.16104	0.02994	0.06399	0.02333	0.03552	0.06511	0.03219	0.06832	0.12336	0.1057	0.08144	0.12772	0.07166	0.01102	0.05901	0.17733	0.14589
d__Bacteria|p__Firmicutes|c__Clostridia|o__Christensenellales|f__Christensenellaceae	0.15923	0.14076	0.10364	0.131	0.06079	0.11796	0.1161	0.16104	0.02994	0.06399	0.02333	0.03552	0.06511	0.03219	0.06832	0.12336	0.1057	0.08144	0.12772	0.07166	0.01102	0.05901	0.17733	0.14589
d__Bacteria|p__Firmicutes|c__Clostridia|o__Christensenellales|f__Christensenellaceae|g__Christensenella	0.00711	0.00454	0	0	0	0	0	0	0	0	0	0	0	0	0	0	0	0	0.00462	0	0	0	0	0
d__Bacteria|p__Firmicutes|c__Clostridia|o__Christensenellales|f__Christensenellaceae|g__Christensenellaceae_R-7_group	0.11658	0.1226	0.09463	0.09444	0.05514	0.11486	0.0989	0.13539	0.02709	0.04835	0.01458	0.03552	0.05932	0.02939	0.06832	0.09839	0.10276	0.08144	0.10771	0.06142	0	0.03688	0.15779	0.14589
d__Bacteria|p__Firmicutes|c__Clostridia|o__Christensenellales|f__Christensenellaceae|g__Christensenellaceae_R-7_group|s__Christensenellaceae_R-7_group_unclassified	0.11658	0.1226	0.09463	0.09444	0.05514	0.11486	0.0989	0.13539	0.02709	0.04835	0.01458	0.03552	0.05932	0.02939	0.06832	0.09839	0.10276	0.08144	0.10771	0.06142	0	0.03688	0.15779	0.14589
d__Bacteria|p__Firmicutes|c__Clostridia|o__Christensenellales|f__Christensenellaceae|g__Christensenellaceae_unclassified	0.03554	0.01362	0.00901	0.03656	0.00565	0.0031	0.0172	0.02565	0.00285	0.01564	0.00875	0	0.00579	0.0028	0	0.02497	0.00294	0	0.01539	0.01024	0.01102	0.02213	0.01954	0
d__Bacteria|p__Firmicutes|c__Clostridia|o__Christensenellales|f__Christensenellaceae|g__Christensenellaceae_unclassified|s__Christensenellaceae_unclassified	0.03554	0.01362	0.00901	0.03656	0.00565	0.0031	0.0172	0.02565	0.00285	0.01564	0.00875	0	0.00579	0.0028	0	0.02497	0.00294	0	0.01539	0.01024	0.01102	0.02213	0.01954	0
d__Bacteria|p__Firmicutes|c__Clostridia|o__Christensenellales|f__Christensenellaceae|g__Christensenella|s__Christensenella_unclassified	0.00711	0.00454	0	0	0	0	0	0	0	0	0	0	0	0	0	0	0	0	0.00462	0	0	0	0	0
d__Bacteria|p__Firmicutes|c__Clostridia|o__Clostridia_UCG-014	0.72651	1.84961	1.70627	3.34506	1.1324	0.64879	1.15674	0.54154	1.03351	1.42489	0.26243	0.2634	1.51916	0.41565	1.17883	1.84008	0.55198	0.36148	2.05266	1.44485	0.14487	2.59066	0.58908	0.25952
d__Bacteria|p__Firmicutes|c__Clostridia|o__Clostridia_UCG-014|f__Clostridia_UCG-014_unclassified	0.72651	1.84961	1.70627	3.34506	1.1324	0.64879	1.15674	0.54154	1.03351	1.42489	0.26243	0.2634	1.51916	0.41565	1.17883	1.84008	0.55198	0.36148	2.05266	1.44485	0.14487	2.59066	0.58908	0.25952
d__Bacteria|p__Firmicutes|c__Clostridia|o__Clostridia_UCG-014|f__Clostridia_UCG-014_unclassified|g__Clostridia_UCG-014_unclassified	0.72651	1.84961	1.70627	3.34506	1.1324	0.64879	1.15674	0.54154	1.03351	1.42489	0.26243	0.2634	1.51916	0.41565	1.17883	1.84008	0.55198	0.36148	2.05266	1.44485	0.14487	2.59066	0.58908	0.25952
d__Bacteria|p__Firmicutes|c__Clostridia|o__Clostridia_UCG-014|f__Clostridia_UCG-014_unclassified|g__Clostridia_UCG-014_unclassified|s__Clostridia_UCG-014_unclassified	0.72651	1.84961	1.70627	3.34506	1.1324	0.64879	1.15674	0.54154	1.03351	1.42489	0.26243	0.2634	1.51916	0.41565	1.17883	1.84008	0.55198	0.36148	2.05266	1.44485	0.14487	2.59066	0.58908	0.25952
d__Bacteria|p__Firmicutes|c__Clostridia|o__Clostridia_unclassified	0	0	0	0	0	0.00466	0	0	0	0	0	0	0.00434	0	0	0	0	0	0	0.03656	0	0	0	0
d__Bacteria|p__Firmicutes|c__Clostridia|o__Clostridia_unclassified|f__Clostridia_unclassified	0	0	0	0	0	0.00466	0	0	0	0	0	0	0.00434	0	0	0	0	0	0	0.03656	0	0	0	0
d__Bacteria|p__Firmicutes|c__Clostridia|o__Clostridia_unclassified|f__Clostridia_unclassified|g__Clostridia_unclassified	0	0	0	0	0	0.00466	0	0	0	0	0	0	0.00434	0	0	0	0	0	0	0.03656	0	0	0	0
d__Bacteria|p__Firmicutes|c__Clostridia|o__Clostridia_unclassified|f__Clostridia_unclassified|g__Clostridia_unclassified|s__Clostridia_unclassified	0	0	0	0	0	0.00466	0	0	0	0	0	0	0.00434	0	0	0	0	0	0	0.03656	0	0	0	0
d__Bacteria|p__Firmicutes|c__Clostridia|o__Clostridia_vadinBB60_group	0.00427	0.01211	0.10063	0.01371	0.04241	0.00776	0.0086	0	0.40913	0.01422	0.12976	0.05623	0.00579	0.014	0.0218	0.1865	0.18644	0.03429	0.11079	0.01316	0.19211	0.11507	0.18183	0.02303
d__Bacteria|p__Firmicutes|c__Clostridia|o__Clostridia_vadinBB60_group|f__Clostridia_vadinBB60_group_unclassified	0.00427	0.01211	0.10063	0.01371	0.04241	0.00776	0.0086	0	0.40913	0.01422	0.12976	0.05623	0.00579	0.014	0.0218	0.1865	0.18644	0.03429	0.11079	0.01316	0.19211	0.11507	0.18183	0.02303
d__Bacteria|p__Firmicutes|c__Clostridia|o__Clostridia_vadinBB60_group|f__Clostridia_vadinBB60_group_unclassified|g__Clostridia_vadinBB60_group_unclassified	0.00427	0.01211	0.10063	0.01371	0.04241	0.00776	0.0086	0	0.40913	0.01422	0.12976	0.05623	0.00579	0.014	0.0218	0.1865	0.18644	0.03429	0.11079	0.01316	0.19211	0.11507	0.18183	0.02303
d__Bacteria|p__Firmicutes|c__Clostridia|o__Clostridia_vadinBB60_group|f__Clostridia_vadinBB60_group_unclassified|g__Clostridia_vadinBB60_group_unclassified|s__Clostridia_vadinBB60_group_unclassified	0.00427	0.01211	0.10063	0.01371	0.04241	0.00776	0.0086	0	0.40913	0.01422	0.12976	0.05623	0.00579	0.014	0.0218	0.1865	0.18644	0.03429	0.11079	0.01316	0.19211	0.11507	0.18183	0.02303
d__Bacteria|p__Firmicutes|c__Clostridia|o__Clostridiales	15.689	6.40401	4.73129	6.25145	32.8352	8.74154	6.09762	6.67952	8.39497	5.64978	3.78631	2.91227	13.6131	5.36152	4.63973	11.459	13.8508	5.00779	9.01537	16.7649	17.8077	18.2113	12.1679	10.6497
d__Bacteria|p__Firmicutes|c__Clostridia|o__Clostridiales|f__Christensenellaceae	0	0.00303	0	0	0	0	0	0	0	0	0.00292	0	0	0	0	0	0	0	0	0	0	0.00295	0	0
d__Bacteria|p__Firmicutes|c__Clostridia|o__Clostridiales|f__Christensenellaceae|g__Beduinibacterium	0	0	0	0	0	0	0	0	0	0	0	0	0	0	0	0	0	0	0	0	0	0	0	0
d__Bacteria|p__Firmicutes|c__Clostridia|o__Clostridiales|f__Christensenellaceae|g__Beduinibacterium|s__Beduinibacterium_massiliense	0	0	0	0	0	0	0	0	0	0	0	0	0	0	0	0	0	0	0	0	0	0	0	0
d__Bacteria|p__Firmicutes|c__Clostridia|o__Clostridiales|f__Christensenellaceae|g__Christensenella	0	0	0	0	0	0	0	0	0	0	0	0	0	0	0	0	0	0	0	0	0	0.00295	0	0
d__Bacteria|p__Firmicutes|c__Clostridia|o__Clostridiales|f__Christensenellaceae|g__Christensenellaceae_unclassified	0	0.00303	0	0	0	0	0	0	0	0	0.00292	0	0	0	0	0	0	0	0	0	0	0	0	0
d__Bacteria|p__Firmicutes|c__Clostridia|o__Clostridiales|f__Christensenellaceae|g__Christensenellaceae_unclassified|s__Christensenellaceae_unclassified	0	0.00303	0	0	0	0	0	0	0	0	0.00292	0	0	0	0	0	0	0	0	0	0	0	0	0
d__Bacteria|p__Firmicutes|c__Clostridia|o__Clostridiales|f__Christensenellaceae|g__Christensenella|s__Christensenella_sp.	0	0	0	0	0	0	0	0	0	0	0	0	0	0	0	0	0	0	0	0	0	0.00295	0	0
d__Bacteria|p__Firmicutes|c__Clostridia|o__Clostridiales|f__Clostridiaceae	1.36773	0.40716	0.27787	0.42195	0.82421	0.34612	0.82993	1.24698	0.66002	0.73805	0.39218	0.23677	1.09525	1.135	0.56544	0.69168	1.06137	0.39577	1.36024	1.06024	3.78389	0.9619	1.50127	3.00527
d__Bacteria|p__Firmicutes|c__Clostridia|o__Clostridiales|f__Clostridiaceae|g__Butyricicoccus	0	0.00908	0	0	0	0.0031	0	0	0	0	0	0	0	0	0	0	0	0	0	0	0	0	0.00451	0
d__Bacteria|p__Firmicutes|c__Clostridia|o__Clostridiales|f__Clostridiaceae|g__Butyricicoccus|s__uncultured_Butyricicoccus_sp.	0	0.00908	0	0	0	0.0031	0	0	0	0	0	0	0	0	0	0	0	0	0	0	0	0	0.00451	0
d__Bacteria|p__Firmicutes|c__Clostridia|o__Clostridiales|f__Clostridiaceae|g__Candidatus_Arthromitus	0	0	0.00751	0.00762	0.041	0	0.0172	0.02423	0.03279	0.00569	0.01021	0.01184	0.01736	0.01679	0.02326	0.00734	0.00734	0.02286	0	0	0	0	0	0
d__Bacteria|p__Firmicutes|c__Clostridia|o__Clostridiales|f__Clostridiaceae|g__Candidatus_Arthromitus|s__Candidatus_Arthromitus_sp._SFB-mouse	0	0	0	0	0	0	0.0172	0	0	0.00569	0	0	0	0	0	0	0	0	0	0	0	0	0	0
d__Bacteria|p__Firmicutes|c__Clostridia|o__Clostridiales|f__Clostridiaceae|g__Candidatus_Arthromitus|s__Candidatus_Arthromitus_unclassified	0	0	0.00751	0.00762	0.041	0	0	0.02423	0.03279	0	0.01021	0.01184	0.01736	0.01679	0.02326	0.00734	0.00734	0.02286	0	0	0	0	0	0
d__Bacteria|p__Firmicutes|c__Clostridia|o__Clostridiales|f__Clostridiaceae|g__Clostridiaceae_unclassified	0	0.0227	0.00901	0.00457	0	0	0	0	0	0	0	0	0	0	0.00872	0	0	0	0	0.02486	0	0	0	0
d__Bacteria|p__Firmicutes|c__Clostridia|o__Clostridiales|f__Clostridiaceae|g__Clostridiaceae_unclassified|s__Clostridiaceae_unclassified	0	0.0227	0.00901	0.00457	0	0	0	0	0	0	0	0	0	0	0.00872	0	0	0	0	0.02486	0	0	0	0
d__Bacteria|p__Firmicutes|c__Clostridia|o__Clostridiales|f__Clostridiaceae|g__Clostridium	1.34214	0.37538	0.26135	0.33512	0.762	0.33216	0.81273	1.1971	0.62723	0.73236	0.38197	0.22493	1.06776	1.10561	0.53055	0.6814	1.05403	0.36577	1.36024	1.02953	3.77445	0.956	1.49676	2.99759
d__Bacteria|p__Firmicutes|c__Clostridia|o__Clostridiales|f__Clostridiaceae|g__Clostridium_sensu_stricto_1	0.01706	0	0	0.04722	0	0.01086	0	0.0057	0	0	0	0	0.01013	0.0056	0.00291	0	0	0.00714	0	0	0	0.0059	0	0.00768
d__Bacteria|p__Firmicutes|c__Clostridia|o__Clostridiales|f__Clostridiaceae|g__Clostridium_sensu_stricto_13	0	0	0	0.00914	0	0	0	0	0	0	0	0	0	0.0028	0	0	0	0	0	0	0	0	0	0
d__Bacteria|p__Firmicutes|c__Clostridia|o__Clostridiales|f__Clostridiaceae|g__Clostridium_sensu_stricto_13|s__Clostridium_sensu_stricto_13_unclassified	0	0	0	0.00914	0	0	0	0	0	0	0	0	0	0.0028	0	0	0	0	0	0	0	0	0	0
d__Bacteria|p__Firmicutes|c__Clostridia|o__Clostridiales|f__Clostridiaceae|g__Clostridium_sensu_stricto_1|s__Clostridium_sensu_stricto_1_unclassified	0.01706	0	0	0.04722	0	0.01086	0	0.0057	0	0	0	0	0.01013	0.0056	0.00291	0	0	0.00714	0	0	0	0.0059	0	0.00768
d__Bacteria|p__Firmicutes|c__Clostridia|o__Clostridiales|f__Clostridiaceae|g__Clostridium_sensu_stricto_2	0	0	0	0	0	0	0	0	0	0	0	0	0	0	0	0	0	0	0	0	0	0	0	0
d__Bacteria|p__Firmicutes|c__Clostridia|o__Clostridiales|f__Clostridiaceae|g__Clostridium_sensu_stricto_2|s__Clostridium_sensu_stricto_2_unclassified	0	0	0	0	0	0	0	0	0	0	0	0	0	0	0	0	0	0	0	0	0	0	0	0
d__Bacteria|p__Firmicutes|c__Clostridia|o__Clostridiales|f__Clostridiaceae|g__Clostridium|s__Clostridium_fusiformis	0	0	0	0	0	0	0	0	0	0	0	0	0	0	0	0	0	0	0	0	0	0	0	0
d__Bacteria|p__Firmicutes|c__Clostridia|o__Clostridiales|f__Clostridiaceae|g__Clostridium|s__Clostridium_sp.	0	0.01665	0	0	0	0.01242	0	0.00713	0	0	0.01166	0	0	0	0	0	0.01908	0	0	0	0	0	0.00451	0
d__Bacteria|p__Firmicutes|c__Clostridia|o__Clostridiales|f__Clostridiaceae|g__Clostridium|s__Clostridium_sp._A9	0	0.01211	0	0	0	0	0.00717	0	0	0	0	0	0	0	0	0	0	0.00429	0	0	0	0	0	0
d__Bacteria|p__Firmicutes|c__Clostridia|o__Clostridiales|f__Clostridiaceae|g__Clostridium|s__Clostridium_sp._AT4	0	0	0	0	0	0	0	0	0	0	0	0	0.00434	0	0	0	0	0	0.01539	0.02194	0	0	0	0
d__Bacteria|p__Firmicutes|c__Clostridia|o__Clostridiales|f__Clostridiaceae|g__Clostridium|s__Clostridium_sp._BMD1	0	0.056	0	0	0	0	0	0	0.01711	0	0	0	0	0	0	0	0	0	0	0	0	0	0	0
d__Bacteria|p__Firmicutes|c__Clostridia|o__Clostridiales|f__Clostridiaceae|g__Clostridium|s__Clostridium_sp._Clone-1	0.00569	0	0	0	0.11168	0	0	0	0	0	0	0	0	0	0	0	0	0	0	0	0.00787	0	0	0
d__Bacteria|p__Firmicutes|c__Clostridia|o__Clostridiales|f__Clostridiaceae|g__Clostridium|s__Clostridium_sp._Clone-17	0.17203	0.11201	0.06759	0.13252	0.26154	0.12107	0.51888	1.07311	0.42481	0.44937	0.2114	0.1243	0.37762	0.90968	0.20931	0.12923	0.34352	0.18145	1.0571	0.69318	1.73212	0.56505	1.13008	1.26845
d__Bacteria|p__Firmicutes|c__Clostridia|o__Clostridiales|f__Clostridiaceae|g__Clostridium|s__Clostridium_sp._Clone-24	0	0	0	0	0.00424	0	0	0	0	0	0	0	0	0	0	0	0	0	0	0	0	0	0	0.01382
d__Bacteria|p__Firmicutes|c__Clostridia|o__Clostridiales|f__Clostridiaceae|g__Clostridium|s__Clostridium_sp._Clone-40	0	0	0	0	0	0	0	0	0.0114	0	0	0	0	0	0	0	0	0	0	0	0	0	0	0
d__Bacteria|p__Firmicutes|c__Clostridia|o__Clostridiales|f__Clostridiaceae|g__Clostridium|s__Clostridium_sp._Clone-44	0	0	0	0	0	0	0.00717	0	0.01711	0	0	0	0	0	0	0	0.02496	0	0.02616	0	0	0	0	0
d__Bacteria|p__Firmicutes|c__Clostridia|o__Clostridiales|f__Clostridiaceae|g__Clostridium|s__Clostridium_sp._Clone-49	0.85874	0	0.03004	0.02133	0.04807	0.13348	0.08887	0.0399	0.05132	0.15216	0.04957	0	0.43405	0.02239	0.09448	0	0.12038	0.07144	0.07694	0	1.27862	0.02065	0.02254	1.31298
d__Bacteria|p__Firmicutes|c__Clostridia|o__Clostridiales|f__Clostridiaceae|g__Clostridium|s__Clostridium_sp._Clone-7	0	0.02422	0	0.03808	0.07634	0.01707	0.0172	0	0	0	0	0	0	0	0	0.01175	0	0	0	0	0	0.01623	0	0.11364
d__Bacteria|p__Firmicutes|c__Clostridia|o__Clostridiales|f__Clostridiaceae|g__Clostridium|s__Clostridium_sp._Culture-1	0.03697	0	0	0	0	0	0.07454	0	0	0.05688	0.01895	0	0	0.06718	0	0.38035	0.34498	0	0.06001	0.08482	0	0.09737	0.02705	0
d__Bacteria|p__Firmicutes|c__Clostridia|o__Clostridiales|f__Clostridiaceae|g__Clostridium|s__Clostridium_sp._Culture-41	0.08246	0.05298	0.04656	0.08226	0.08624	0	0.0473	0.04418	0.0784	0.04266	0.0277	0.09027	0.19098	0.07137	0.16716	0.1072	0.16001	0.07287	0.07386	0.1477	0.18109	0.10917	0.1067	0.14896
d__Bacteria|p__Firmicutes|c__Clostridia|o__Clostridiales|f__Clostridiaceae|g__Clostridium|s__Clostridium_sp._FCB90-3	0	0	0.00451	0	0	0	0	0	0	0	0	0	0	0	0	0	0	0	0	0	0	0	0	0
d__Bacteria|p__Firmicutes|c__Clostridia|o__Clostridiales|f__Clostridiaceae|g__Clostridium|s__Clostridium_sp._Kas107-2	0.0128	0	0	0	0	0	0	0	0	0	0	0	0	0	0	0	0	0	0	0	0	0	0	0
d__Bacteria|p__Firmicutes|c__Clostridia|o__Clostridiales|f__Clostridiaceae|g__Clostridium|s__Clostridium_sp._MK11	0.10663	0	0	0	0	0	0	0	0	0	0	0	0	0	0	0	0	0	0	0	0	0	0	0
d__Bacteria|p__Firmicutes|c__Clostridia|o__Clostridiales|f__Clostridiaceae|g__Clostridium|s__Clostridium_sp._enrichment_culture_clone_06-1235251-89	0	0	0	0	0.00283	0	0	0	0.0057	0	0	0	0	0	0	0	0	0	0	0	0	0	0.02254	0
d__Bacteria|p__Firmicutes|c__Clostridia|o__Clostridiales|f__Clostridiaceae|g__Clostridium|s__uncultured_Clostridium_sp.	0.06682	0.10141	0.11265	0.06093	0.17106	0.04812	0.0516	0.03278	0.02138	0.03129	0.06269	0.01036	0.06077	0.03499	0.0596	0.05287	0.0411	0.03572	0.05078	0.08189	0.57475	0.14753	0.18334	0.13974
d__Bacteria|p__Firmicutes|c__Clostridia|o__Clostridiales|f__Clostridiaceae|g__Lutispora	0.00853	0	0	0	0	0	0	0	0	0	0	0	0	0	0	0	0	0	0	0	0	0	0	0
d__Bacteria|p__Firmicutes|c__Clostridia|o__Clostridiales|f__Clostridiaceae|g__Lutispora|s__uncultured_Lutispora_sp.	0.00853	0	0	0	0	0	0	0	0	0	0	0	0	0	0	0	0	0	0	0	0	0	0	0
d__Bacteria|p__Firmicutes|c__Clostridia|o__Clostridiales|f__Clostridiaceae|g__Massilioclostridium	0	0	0	0	0	0	0	0	0	0	0	0	0	0	0	0	0	0	0	0	0.00472	0	0	0
d__Bacteria|p__Firmicutes|c__Clostridia|o__Clostridiales|f__Clostridiaceae|g__Massilioclostridium|s__Massilioclostridium_coli	0	0	0	0	0	0	0	0	0	0	0	0	0	0	0	0	0	0	0	0	0.00472	0	0	0
d__Bacteria|p__Firmicutes|c__Clostridia|o__Clostridiales|f__Clostridiaceae|g__Mordavella	0	0	0	0.01828	0.02121	0	0	0.01995	0	0	0	0	0	0.0042	0	0.00294	0	0	0	0.00585	0.00472	0	0	0
d__Bacteria|p__Firmicutes|c__Clostridia|o__Clostridiales|f__Clostridiaceae|g__Mordavella|s__Mordavella_sp.	0	0	0	0	0.02121	0	0	0.01995	0	0	0	0	0	0.0042	0	0.00294	0	0	0	0.00585	0.00472	0	0	0
d__Bacteria|p__Firmicutes|c__Clostridia|o__Clostridiales|f__Clostridiaceae|g__Mordavella|s__Mordavella_sp._28-15	0	0	0	0.01828	0	0	0	0	0	0	0	0	0	0	0	0	0	0	0	0	0	0	0	0
d__Bacteria|p__Firmicutes|c__Clostridia|o__Clostridiales|f__Clostridiales_Family_IV._Incertae_Sedis	0.00995	0.00303	0.02854	0	0.00283	0	0	0	0.01283	0	0	0	0	0	0	0	0.00294	0	0	0	0.00472	0	0	0
d__Bacteria|p__Firmicutes|c__Clostridia|o__Clostridiales|f__Clostridiales_Family_IV._Incertae_Sedis|g__Clostridiales_Family_IV._Incertae_Sedis_unclassified	0.00995	0.00303	0.02854	0	0.00283	0	0	0	0.01283	0	0	0	0	0	0	0	0.00294	0	0	0	0.00472	0	0	0
d__Bacteria|p__Firmicutes|c__Clostridia|o__Clostridiales|f__Clostridiales_Family_IV._Incertae_Sedis|g__Clostridiales_Family_IV._Incertae_Sedis_unclassified|s__Clostridiales_Family_IV._Incertae_Sedis_unclassified	0.00995	0.00303	0.02854	0	0.00283	0	0	0	0.01283	0	0	0	0	0	0	0	0.00294	0	0	0	0.00472	0	0	0
d__Bacteria|p__Firmicutes|c__Clostridia|o__Clostridiales|f__Clostridiales_Family_XII._Incertae_Sedis	0	0	0	0	0	0	0	0	0	0.01564	0	0	0	0	0	0	0	0	0	0	0.00472	0	0	0
d__Bacteria|p__Firmicutes|c__Clostridia|o__Clostridiales|f__Clostridiales_Family_XII._Incertae_Sedis|g__Acidaminobacter	0	0	0	0	0	0	0	0	0	0.01564	0	0	0	0	0	0	0	0	0	0	0.00472	0	0	0
d__Bacteria|p__Firmicutes|c__Clostridia|o__Clostridiales|f__Clostridiales_Family_XII._Incertae_Sedis|g__Acidaminobacter|s__uncultured_Acidaminobacter_sp.	0	0	0	0	0	0	0	0	0	0.01564	0	0	0	0	0	0	0	0	0	0	0.00472	0	0	0
d__Bacteria|p__Firmicutes|c__Clostridia|o__Clostridiales|f__Clostridiales_Family_XIII._Incertae_Sedis	0.03412	0.10444	0.01502	0	0.00848	0.06829	0.0129	0.0057	0.0171	0.01848	0.00437	0	0	0.0042	0.00581	0.00881	0.0044	0.00286	0	0.07166	0.01417	0.00738	0.05711	0.01843
d__Bacteria|p__Firmicutes|c__Clostridia|o__Clostridiales|f__Clostridiales_Family_XIII._Incertae_Sedis|g__Anaerovorax	0.03412	0.10444	0.01502	0	0.00848	0.06829	0.0129	0.0057	0.0114	0.01848	0.00437	0	0	0.0042	0.00581	0.00881	0.0044	0	0	0.07166	0.01417	0.00295	0.05711	0.01229
d__Bacteria|p__Firmicutes|c__Clostridia|o__Clostridiales|f__Clostridiales_Family_XIII._Incertae_Sedis|g__Anaerovorax|s__Anaerovorax_sp.	0	0.00454	0.00601	0	0	0	0	0	0	0.00284	0	0	0	0	0	0	0.0044	0	0	0	0	0	0.01503	0.00768
d__Bacteria|p__Firmicutes|c__Clostridia|o__Clostridiales|f__Clostridiales_Family_XIII._Incertae_Sedis|g__Anaerovorax|s__uncultured_Anaerovorax_sp.	0.03412	0.0999	0.00901	0	0.00848	0.06829	0.0129	0.0057	0.0114	0.01564	0.00437	0	0	0.0042	0.00581	0.00881	0	0	0	0.07166	0.01417	0.00295	0.04208	0.00461
d__Bacteria|p__Firmicutes|c__Clostridia|o__Clostridiales|f__Clostridiales_Family_XIII._Incertae_Sedis|g__Clostridiales_Family_XIII._Incertae_Sedis_unclassified	0	0	0	0	0	0	0	0	0.0057	0	0	0	0	0	0	0	0	0.00286	0	0	0	0.00443	0	0.00614
d__Bacteria|p__Firmicutes|c__Clostridia|o__Clostridiales|f__Clostridiales_Family_XIII._Incertae_Sedis|g__Clostridiales_Family_XIII._Incertae_Sedis_unclassified|s__Clostridiales_Family_XIII._Incertae_Sedis_unclassified	0	0	0	0	0	0	0	0	0.0057	0	0	0	0	0	0	0	0	0.00286	0	0	0	0.00443	0	0.00614
d__Bacteria|p__Firmicutes|c__Clostridia|o__Clostridiales|f__Clostridiales_Family_XIV._Incertae_Sedis	0.04834	0.04692	0.00451	0	0.01414	0.07916	0.01003	0.0057	0.05702	0.02417	0.00729	0	0.00289	0	0.04215	0.02937	0.02055	0	0.00769	0	0.02992	0.05754	0	0
d__Bacteria|p__Firmicutes|c__Clostridia|o__Clostridiales|f__Clostridiales_Family_XIV._Incertae_Sedis|g__Clostridiales_Family_XIV._Incertae_Sedis_unclassified	0.04834	0.04692	0.00451	0	0.01414	0.07916	0.01003	0.0057	0.05702	0.02417	0.00729	0	0.00289	0	0.04215	0.02937	0.02055	0	0.00769	0	0.02992	0.05754	0	0
d__Bacteria|p__Firmicutes|c__Clostridia|o__Clostridiales|f__Clostridiales_Family_XIV._Incertae_Sedis|g__Clostridiales_Family_XIV._Incertae_Sedis_unclassified|s__Clostridiales_Family_XIV._Incertae_Sedis_unclassified	0.04834	0.04692	0.00451	0	0.01414	0.07916	0.01003	0.0057	0.05702	0.02417	0.00729	0	0.00289	0	0.04215	0.02937	0.02055	0	0.00769	0	0.02992	0.05754	0	0
d__Bacteria|p__Firmicutes|c__Clostridia|o__Clostridiales|f__Clostridiales_unclassified	3.89843	2.17503	1.22263	2.25289	26.0465	2.53461	2.09274	2.86447	3.41559	2.08188	2.19569	1.53011	6.3501	1.77737	1.71374	7.28541	5.715	1.93882	4.26688	10.7881	6.10021	6.23617	5.20408	3.41989
d__Bacteria|p__Firmicutes|c__Clostridia|o__Clostridiales|f__Clostridiales_unclassified|g__Clostridiales_unclassified	3.89843	2.17503	1.22263	2.25289	26.0465	2.53461	2.09274	2.86447	3.41559	2.08188	2.19569	1.53011	6.3501	1.77737	1.71374	7.28541	5.715	1.93882	4.26688	10.7881	6.10021	6.23617	5.20408	3.41989
d__Bacteria|p__Firmicutes|c__Clostridia|o__Clostridiales|f__Clostridiales_unclassified|g__Clostridiales_unclassified|s__Clostridiales_unclassified	3.89843	2.17503	1.22263	2.25289	26.0465	2.53461	2.09274	2.86447	3.41559	2.08188	2.19569	1.53011	6.3501	1.77737	1.71374	7.28541	5.715	1.93882	4.26688	10.7881	6.10021	6.23617	5.20408	3.41989
d__Bacteria|p__Firmicutes|c__Clostridia|o__Clostridiales|f__Defluviitaleaceae	0	0	0	0	0	0	0	0	0	0	0	0	0	0	0	0	0	0	0	0	0	0	0	0
d__Bacteria|p__Firmicutes|c__Clostridia|o__Clostridiales|f__Defluviitaleaceae|g__Defluviitaleaceae_unclassified	0	0	0	0	0	0	0	0	0	0	0	0	0	0	0	0	0	0	0	0	0	0	0	0
d__Bacteria|p__Firmicutes|c__Clostridia|o__Clostridiales|f__Defluviitaleaceae|g__Defluviitaleaceae_unclassified|s__Defluviitaleaceae_unclassified	0	0	0	0	0	0	0	0	0	0	0	0	0	0	0	0	0	0	0	0	0	0	0	0
d__Bacteria|p__Firmicutes|c__Clostridia|o__Clostridiales|f__Eubacteriaceae	0.28009	0.54489	0.003	0.05788	0.25306	0.01863	0.01147	0	0	0.00569	0.00875	0.00296	0	0.007	0.00581	0.03378	0	0	0.01539	0.0468	0	0	0	0
d__Bacteria|p__Firmicutes|c__Clostridia|o__Clostridiales|f__Eubacteriaceae|g__Eubacteriaceae_unclassified	0	0	0	0	0	0	0	0	0	0	0	0	0	0	0	0	0	0	0.00308	0	0	0	0	0
d__Bacteria|p__Firmicutes|c__Clostridia|o__Clostridiales|f__Eubacteriaceae|g__Eubacteriaceae_unclassified|s__Eubacteriaceae_unclassified	0	0	0	0	0	0	0	0	0	0	0	0	0	0	0	0	0	0	0.00308	0	0	0	0	0
d__Bacteria|p__Firmicutes|c__Clostridia|o__Clostridiales|f__Eubacteriaceae|g__Eubacterium	0.28009	0.53884	0.003	0.05788	0.25306	0.01863	0.01147	0	0	0.00569	0.00875	0.00296	0	0.007	0	0.03378	0	0	0.01231	0.0468	0	0	0	0
d__Bacteria|p__Firmicutes|c__Clostridia|o__Clostridiales|f__Eubacteriaceae|g__Eubacterium|s__Eubacterium_plexicaudatum	0	0	0	0.00609	0	0.01863	0	0	0	0	0	0	0	0	0	0.03378	0	0	0.01231	0.03656	0	0	0	0
d__Bacteria|p__Firmicutes|c__Clostridia|o__Clostridiales|f__Eubacteriaceae|g__Eubacterium|s__Eubacterium_sp._Marseille-P4003	0	0	0	0	0	0	0	0	0	0	0.00292	0	0	0	0	0	0	0	0	0	0	0	0	0
d__Bacteria|p__Firmicutes|c__Clostridia|o__Clostridiales|f__Eubacteriaceae|g__Eubacterium|s__Eubacterium_uniforme	0.00427	0	0	0	0	0	0	0	0	0	0	0	0	0	0	0	0	0	0	0	0	0	0	0
d__Bacteria|p__Firmicutes|c__Clostridia|o__Clostridiales|f__Eubacteriaceae|g__Eubacterium|s__uncultured_Eubacterium_sp.	0.27582	0.53884	0.003	0.05179	0.25306	0	0.01147	0	0	0.00569	0.00583	0.00296	0	0.007	0	0	0	0	0	0.01024	0	0	0	0
d__Bacteria|p__Firmicutes|c__Clostridia|o__Clostridiales|f__Eubacteriaceae|g__Garciella	0	0.00605	0	0	0	0	0	0	0	0	0	0	0	0	0.00581	0	0	0	0	0	0	0	0	0
d__Bacteria|p__Firmicutes|c__Clostridia|o__Clostridiales|f__Eubacteriaceae|g__Garciella|s__uncultured_Garciella_sp.	0	0.00605	0	0	0	0	0	0	0	0	0	0	0	0	0.00581	0	0	0	0	0	0	0	0	0
d__Bacteria|p__Firmicutes|c__Clostridia|o__Clostridiales|f__Lachnospiraceae	9.31811	2.30217	2.71259	2.94446	4.98054	5.42	2.722	2.3372	3.25308	2.36201	0.93746	0.88789	5.12173	2.33858	2.05241	2.74617	6.65601	2.27172	2.78969	4.01426	7.27332	8.64242	4.9982	4.03414
d__Bacteria|p__Firmicutes|c__Clostridia|o__Clostridiales|f__Lachnospiraceae|g__Acetatifactor	0.42084	0.15893	0.01802	0.11424	0.33647	0.08226	0.043	0.057	0.11689	0.13083	0.01021	0.03108	0.15047	0.0098	0.00436	0.08224	0.06753	0.04429	0.07078	0.04533	0.27084	0.07082	0.03607	0.03378
d__Bacteria|p__Firmicutes|c__Clostridia|o__Clostridiales|f__Lachnospiraceae|g__Acetatifactor|s__Acetatifactor_sp.	0.42084	0.15893	0.01802	0.11424	0.33647	0.08226	0.043	0.057	0.11689	0.13083	0.01021	0.03108	0.15047	0.0098	0.00436	0.08224	0.06753	0.04429	0.07078	0.04533	0.27084	0.07082	0.03607	0.03378
d__Bacteria|p__Firmicutes|c__Clostridia|o__Clostridiales|f__Lachnospiraceae|g__Anaerobium	0	0	0	0	0	0	0	0	0	0	0.00729	0	0	0	0	0	0	0	0	0	0.00945	0	0	0
d__Bacteria|p__Firmicutes|c__Clostridia|o__Clostridiales|f__Lachnospiraceae|g__Anaerobium|s__Anaerobium_sp.	0	0	0	0	0	0	0	0	0	0	0.00729	0	0	0	0	0	0	0	0	0	0.00945	0	0	0
d__Bacteria|p__Firmicutes|c__Clostridia|o__Clostridiales|f__Lachnospiraceae|g__Anaerocolumna	0	0	0	0	0	0	0	0	0	0	0	0	0	0	0	0	0	0	0	0	0	0	0	0
d__Bacteria|p__Firmicutes|c__Clostridia|o__Clostridiales|f__Lachnospiraceae|g__Anaerocolumna|s__Anaerocolumna_cellulosilytica	0	0	0	0	0	0	0	0	0	0	0	0	0	0	0	0	0	0	0	0	0	0	0	0
d__Bacteria|p__Firmicutes|c__Clostridia|o__Clostridiales|f__Lachnospiraceae|g__Anaerosporobacter	0	0	0	0	0	0	0	0	0	0	0	0	0	0	0	0	0	0	0	0	0	0	0	0
d__Bacteria|p__Firmicutes|c__Clostridia|o__Clostridiales|f__Lachnospiraceae|g__Anaerosporobacter|s__uncultured_Anaerosporobacter_sp.	0	0	0	0	0	0	0	0	0	0	0	0	0	0	0	0	0	0	0	0	0	0	0	0
d__Bacteria|p__Firmicutes|c__Clostridia|o__Clostridiales|f__Lachnospiraceae|g__Anaerostipes	0.00995	0.00605	0.01802	0	0.18661	0.00466	0.0215	0	0.00713	0	0	0.00888	0	0	0.11773	0	0	0	0	0.0468	0	0.0118	0.00751	0
d__Bacteria|p__Firmicutes|c__Clostridia|o__Clostridiales|f__Lachnospiraceae|g__Anaerostipes|s__Anaerostipes_rhamnosivorans	0.00995	0	0.003	0	0	0	0	0	0	0	0	0	0	0	0.00581	0	0	0	0	0	0	0	0	0
d__Bacteria|p__Firmicutes|c__Clostridia|o__Clostridiales|f__Lachnospiraceae|g__Anaerostipes|s__Anaerostipes_sp.	0	0.00605	0.01502	0	0.18661	0.00466	0.0215	0	0.00713	0	0	0.00444	0	0	0.11192	0	0	0	0	0.0468	0	0.0118	0	0
d__Bacteria|p__Firmicutes|c__Clostridia|o__Clostridiales|f__Lachnospiraceae|g__Anaerostipes|s__uncultured_Anaerostipes_sp.	0	0	0	0	0	0	0	0	0	0	0	0.00444	0	0	0	0	0	0	0	0	0	0	0.00751	0
d__Bacteria|p__Firmicutes|c__Clostridia|o__Clostridiales|f__Lachnospiraceae|g__Anaerotaenia	0	0	0	0	0	0	0	0	0	0.02844	0	0	0	0	0	0	0	0	0	0	0	0	0	0
d__Bacteria|p__Firmicutes|c__Clostridia|o__Clostridiales|f__Lachnospiraceae|g__Anaerotaenia|s__Anaerotaenia_torta	0	0	0	0	0	0	0	0	0	0.02844	0	0	0	0	0	0	0	0	0	0	0	0	0	0
d__Bacteria|p__Firmicutes|c__Clostridia|o__Clostridiales|f__Lachnospiraceae|g__Anaerotignum	0.35686	0.35418	0.17273	0.41432	0.24316	0.18936	0.16771	0.38335	0.23094	0.12372	0.1837	0.20717	0.70894	0.29669	0.31833	0.44203	1.19937	0.23574	0.18157	0.44749	0.95109	0.37178	0.37569	0.20117
d__Bacteria|p__Firmicutes|c__Clostridia|o__Clostridiales|f__Lachnospiraceae|g__Anaerotignum|s__Anaerotignum_sp.	0.35686	0.35418	0.17273	0.41432	0.24316	0.18936	0.16771	0.38335	0.23094	0.12372	0.1837	0.20717	0.70894	0.29669	0.31833	0.44203	1.19937	0.23574	0.18157	0.44749	0.95109	0.37178	0.37569	0.20117
d__Bacteria|p__Firmicutes|c__Clostridia|o__Clostridiales|f__Lachnospiraceae|g__Blautia	0.02275	0.00454	0.00751	0	0.03817	0	0	0.0513	0	0	0.00583	0	0.00289	0	0	0	0.00881	0	0	0	0	0	0	0
d__Bacteria|p__Firmicutes|c__Clostridia|o__Clostridiales|f__Lachnospiraceae|g__Blautia|s__Blautia_sp.	0.02275	0	0	0	0.02969	0	0	0.0456	0	0	0	0	0	0	0	0	0	0	0	0	0	0	0	0
d__Bacteria|p__Firmicutes|c__Clostridia|o__Clostridiales|f__Lachnospiraceae|g__Blautia|s__Blautia_sp._Marseille-P3201T	0	0	0	0	0.00848	0	0	0	0	0	0	0	0	0	0	0	0	0	0	0	0	0	0	0
d__Bacteria|p__Firmicutes|c__Clostridia|o__Clostridiales|f__Lachnospiraceae|g__Blautia|s__Blautia_sp._canine_oral_taxon_143	0	0	0	0	0	0	0	0	0	0	0	0	0	0	0	0	0	0	0	0	0	0	0	0
d__Bacteria|p__Firmicutes|c__Clostridia|o__Clostridiales|f__Lachnospiraceae|g__Blautia|s__uncultured_Blautia_sp.	0	0.00454	0.00751	0	0	0	0	0.0057	0	0	0.00583	0	0.00289	0	0	0	0.00881	0	0	0	0	0	0	0
d__Bacteria|p__Firmicutes|c__Clostridia|o__Clostridiales|f__Lachnospiraceae|g__Butyrivibrio	0	0	0	0	0	0	0	0	0	0	0	0	0	0	0	0	0	0	0	0	0	0	0.00451	0
d__Bacteria|p__Firmicutes|c__Clostridia|o__Clostridiales|f__Lachnospiraceae|g__Butyrivibrio|s__uncultured_Butyrivibrio_sp.	0	0	0	0	0	0	0	0	0	0	0	0	0	0	0	0	0	0	0	0	0	0	0.00451	0
d__Bacteria|p__Firmicutes|c__Clostridia|o__Clostridiales|f__Lachnospiraceae|g__Coprococcus	0	0.07114	0.03455	0.02742	0.12299	0	0	0.00285	0.03279	0.01564	0	0.01776	0	0	0.04651	0.08812	0	0.03286	0.06924	0.01462	0.05984	0.04426	0.0541	0.08446
d__Bacteria|p__Firmicutes|c__Clostridia|o__Clostridiales|f__Lachnospiraceae|g__Coprococcus|s__Coprococcus_sp.	0	0.06054	0.03455	0.02742	0.12299	0	0	0	0.03279	0.01564	0	0.01776	0	0	0.04651	0.08518	0	0.03286	0.06924	0.01462	0.05984	0.04426	0.0541	0.08446
d__Bacteria|p__Firmicutes|c__Clostridia|o__Clostridiales|f__Lachnospiraceae|g__Coprococcus|s__uncultured_Coprococcus_sp.	0	0.0106	0	0	0	0	0	0.00285	0	0	0	0	0	0	0	0.00294	0	0	0	0	0	0	0	0
d__Bacteria|p__Firmicutes|c__Clostridia|o__Clostridiales|f__Lachnospiraceae|g__Dorea	0	0	0	0	0.05089	0	0.0086	0.00713	0.0057	0.00995	0	0	0.00723	0	0	0	0	0	0	0.03364	0	0.00443	0	0
d__Bacteria|p__Firmicutes|c__Clostridia|o__Clostridiales|f__Lachnospiraceae|g__Dorea|s__Candidatus_Dorea_massiliensis	0	0	0	0	0	0	0	0.00713	0	0	0	0	0	0	0	0	0	0	0	0	0	0.00443	0	0
d__Bacteria|p__Firmicutes|c__Clostridia|o__Clostridiales|f__Lachnospiraceae|g__Dorea|s__uncultured_Dorea_sp.	0	0	0	0	0.05089	0	0.0086	0	0.0057	0.00995	0	0	0.00723	0	0	0	0	0	0	0.03364	0	0	0	0
d__Bacteria|p__Firmicutes|c__Clostridia|o__Clostridiales|f__Lachnospiraceae|g__Eisenbergiella	0.29715	0.36326	0.01652	0.13862	0.01272	0.04812	0.02723	0	0.02423	0.04835	0.00875	0	0.78852	0	0.0407	0.04406	0	0.11716	0.02154	0.03948	0.01732	0.15638	0.02254	0.05221
d__Bacteria|p__Firmicutes|c__Clostridia|o__Clostridiales|f__Lachnospiraceae|g__Eisenbergiella|s__Eisenbergiella_sp.	0.29715	0.36326	0.01652	0.13862	0.01272	0.04812	0.02723	0	0.02423	0.04835	0.00875	0	0.78852	0	0.0407	0.04406	0	0.11716	0.02154	0.03948	0.01732	0.15638	0.02254	0.05221
d__Bacteria|p__Firmicutes|c__Clostridia|o__Clostridiales|f__Lachnospiraceae|g__Faecalimonas	0	0	0	0	0	0	0	0	0	0	0	0	0	0	0	0	0	0	0	0	0	0	0	0
d__Bacteria|p__Firmicutes|c__Clostridia|o__Clostridiales|f__Lachnospiraceae|g__Faecalimonas|s__Faecalimonas_umbilicata	0	0	0	0	0	0	0	0	0	0	0	0	0	0	0	0	0	0	0	0	0	0	0	0
d__Bacteria|p__Firmicutes|c__Clostridia|o__Clostridiales|f__Lachnospiraceae|g__Fusimonas	0	0	0	0.00914	0	0	0	0	0	0	0	0	0	0	0	0	0	0	0	0	0	0	0	0
d__Bacteria|p__Firmicutes|c__Clostridia|o__Clostridiales|f__Lachnospiraceae|g__Fusimonas|s__Fusimonas_intestini	0	0	0	0.00914	0	0	0	0	0	0	0	0	0	0	0	0	0	0	0	0	0	0	0	0
d__Bacteria|p__Firmicutes|c__Clostridia|o__Clostridiales|f__Lachnospiraceae|g__Hespellia	0	0	0	0	0	0	0	0	0	0	0	0	0	0	0	0	0.00294	0	0	0	0	0	0	0
d__Bacteria|p__Firmicutes|c__Clostridia|o__Clostridiales|f__Lachnospiraceae|g__Hespellia|s__uncultured_Hespellia_sp.	0	0	0	0	0	0	0	0	0	0	0	0	0	0	0	0	0.00294	0	0	0	0	0	0	0
d__Bacteria|p__Firmicutes|c__Clostridia|o__Clostridiales|f__Lachnospiraceae|g__Kineothrix	0.88432	0.01514	0.03605	0.06855	0.09472	0.06674	0.06881	0.03706	0.16679	0.06683	0.01895	0	0.03762	0.03639	0.01454	0.03671	0.30535	0	0.03693	0.09652	0.82984	0.07819	0.01953	0.07064
d__Bacteria|p__Firmicutes|c__Clostridia|o__Clostridiales|f__Lachnospiraceae|g__Kineothrix|s__Kineothrix_alysoides	0.00284	0	0	0.01676	0	0	0.01147	0.00998	0.00998	0.02275	0	0	0	0	0	0.00881	0	0	0	0	0	0	0.00601	0
d__Bacteria|p__Firmicutes|c__Clostridia|o__Clostridiales|f__Lachnospiraceae|g__Kineothrix|s__Kineothrix_sp.	0.88148	0.01514	0.03605	0.05179	0.09472	0.06674	0.05734	0.02708	0.15681	0.04408	0.01895	0	0.03762	0.03639	0.01454	0.0279	0.30535	0	0.03693	0.09652	0.82984	0.07819	0.01352	0.07064
d__Bacteria|p__Firmicutes|c__Clostridia|o__Clostridiales|f__Lachnospiraceae|g__Lachnoclostridium	0.05829	0.03633	0.05107	0.27875	0.06079	0.19867	0.0215	0.14252	0.18247	0.04977	0.08748	0.10507	0.1577	0.03499	0.06686	0.26874	0.29948	0.05429	0.0754	0.09359	0.54325	0.52079	0.44482	0.18428
d__Bacteria|p__Firmicutes|c__Clostridia|o__Clostridiales|f__Lachnospiraceae|g__Lachnoclostridium|s__Clostridium]_aerotolerans	0	0	0	0	0	0	0	0	0	0	0	0	0	0	0	0	0	0	0	0	0.00472	0	0	0
d__Bacteria|p__Firmicutes|c__Clostridia|o__Clostridiales|f__Lachnospiraceae|g__Lachnoclostridium|s__Clostridium]_aldenense	0	0	0	0.00457	0.02262	0	0	0.01283	0	0	0	0	0	0	0	0.00881	0	0	0	0	0	0	0	0
d__Bacteria|p__Firmicutes|c__Clostridia|o__Clostridiales|f__Lachnospiraceae|g__Lachnoclostridium|s__Clostridium]_saccharolyticum	0	0	0	0	0	0	0	0	0	0	0	0	0	0	0	0	0	0	0	0	0	0	0	0.00768
d__Bacteria|p__Firmicutes|c__Clostridia|o__Clostridiales|f__Lachnospiraceae|g__Lachnoclostridium|s__Clostridium]_scindens	0	0	0	0	0	0	0	0	0.00285	0	0	0	0	0	0	0.00587	0	0	0	0	0	0	0.00451	0
d__Bacteria|p__Firmicutes|c__Clostridia|o__Clostridiales|f__Lachnospiraceae|g__Lachnoclostridium|s__Clostridium]_symbiosum	0	0	0	0.04265	0	0	0	0	0	0	0	0	0	0	0	0	0	0	0	0	0	0	0	0
d__Bacteria|p__Firmicutes|c__Clostridia|o__Clostridiales|f__Lachnospiraceae|g__Lachnoclostridium|s__Clostridium]_xylanolyticum	0	0	0	0	0	0.01086	0	0	0	0	0	0	0	0	0	0	0	0	0	0	0	0	0	0
d__Bacteria|p__Firmicutes|c__Clostridia|o__Clostridiales|f__Lachnospiraceae|g__Lachnoclostridium|s__Lachnoclostridium_pacaense	0.02417	0	0	0	0	0	0	0	0	0	0	0	0	0	0	0	0	0	0	0	0	0	0	0
d__Bacteria|p__Firmicutes|c__Clostridia|o__Clostridiales|f__Lachnospiraceae|g__Lachnoclostridium|s__Lachnoclostridium_sp.	0.03412	0.03633	0.05107	0.23153	0.03817	0.18781	0.0215	0.12969	0.17962	0.04977	0.08748	0.10507	0.1577	0.03499	0.06686	0.25406	0.29948	0.05429	0.0754	0.09359	0.53853	0.52079	0.44031	0.1766
d__Bacteria|p__Firmicutes|c__Clostridia|o__Clostridiales|f__Lachnospiraceae|g__Lachnospira	0	0.00454	0.01051	0.00457	0	0	0.0387	0	0.09836	0.14505	0	0	0.14179	0.02799	0.03634	0.02203	0.12478	0.00286	0.01077	0.02632	0	0	0	0.06296
d__Bacteria|p__Firmicutes|c__Clostridia|o__Clostridiales|f__Lachnospiraceae|g__Lachnospiraceae_unclassified	6.88836	1.15487	2.17639	1.46994	3.5739	4.27299	2.24038	1.5776	1.75484	1.53439	0.56423	0.47797	2.73594	1.86554	1.35762	1.66091	4.21468	1.60592	2.1619	3.08419	4.11615	6.8676	2.84624	3.15269
d__Bacteria|p__Firmicutes|c__Clostridia|o__Clostridiales|f__Lachnospiraceae|g__Lachnospiraceae_unclassified|s__Lachnospiraceae_unclassified	6.88836	1.15487	2.17639	1.46994	3.5739	4.27299	2.24038	1.5776	1.75484	1.53439	0.56423	0.47797	2.73594	1.86554	1.35762	1.66091	4.21468	1.60592	2.1619	3.08419	4.11615	6.8676	2.84624	3.15269
d__Bacteria|p__Firmicutes|c__Clostridia|o__Clostridiales|f__Lachnospiraceae|g__Lachnospira|s__uncultured_Lachnospira_sp.	0	0.00454	0.01051	0.00457	0	0	0.0387	0	0.09836	0.14505	0	0	0.14179	0.02799	0.03634	0.02203	0.12478	0.00286	0.01077	0.02632	0	0	0	0.06296
d__Bacteria|p__Firmicutes|c__Clostridia|o__Clostridiales|f__Lachnospiraceae|g__Marvinbryantia	0	0	0	0	0	0	0	0	0	0	0	0	0	0	0	0	0	0	0	0	0	0.00885	0	0
d__Bacteria|p__Firmicutes|c__Clostridia|o__Clostridiales|f__Lachnospiraceae|g__Marvinbryantia|s__Marvinbryantia_sp.	0	0	0	0	0	0	0	0	0	0	0	0	0	0	0	0	0	0	0	0	0	0.00885	0	0
d__Bacteria|p__Firmicutes|c__Clostridia|o__Clostridiales|f__Lachnospiraceae|g__Mediterraneibacter	0.01848	0.00908	0.00901	0.01676	0.02827	0.01552	0	0	0.02851	0.02702	0.00583	0	0.07089	0.0126	0	0.02497	0.03083	0	0.03693	0.07604	0.02519	0.11803	0.1638	0.04146
d__Bacteria|p__Firmicutes|c__Clostridia|o__Clostridiales|f__Lachnospiraceae|g__Mediterraneibacter|s__Mediterraneibacter_sp._KCTC_15684	0.01848	0.00908	0.00901	0.01676	0.02827	0.01552	0	0	0.02851	0.02702	0.00583	0	0.07089	0.0126	0	0.02497	0.03083	0	0.03693	0.07604	0.02519	0.11803	0.1638	0.04146
d__Bacteria|p__Firmicutes|c__Clostridia|o__Clostridiales|f__Lachnospiraceae|g__Mobilitalea	0	0.00454	0	0	0	0	0	0.00428	0	0	0	0	0	0	0	0	0	0	0	0	0	0	0.00451	0
d__Bacteria|p__Firmicutes|c__Clostridia|o__Clostridiales|f__Lachnospiraceae|g__Mobilitalea|s__Mobilitalea_sibirica	0	0.00454	0	0	0	0	0	0.00428	0	0	0	0	0	0	0	0	0	0	0	0	0	0	0.00451	0
d__Bacteria|p__Firmicutes|c__Clostridia|o__Clostridiales|f__Lachnospiraceae|g__Murimonas	0	0	0	0	0	0	0	0	0	0.00427	0	0	0	0	0.00581	0	0	0.00286	0.00769	0	0	0	0	0
d__Bacteria|p__Firmicutes|c__Clostridia|o__Clostridiales|f__Lachnospiraceae|g__Murimonas|s__Murimonas_intestini	0	0	0	0	0	0	0	0	0	0	0	0	0	0	0	0	0	0	0	0	0	0	0	0
d__Bacteria|p__Firmicutes|c__Clostridia|o__Clostridiales|f__Lachnospiraceae|g__Murimonas|s__Murimonas_sp.	0	0	0	0	0	0	0	0	0	0.00427	0	0	0	0	0.00581	0	0	0.00286	0.00769	0	0	0	0	0
d__Bacteria|p__Firmicutes|c__Clostridia|o__Clostridiales|f__Lachnospiraceae|g__Robinsoniella	0.0199	0	0.03154	0.12186	0.18944	0.20798	0.03583	0.0057	0.0171	0.06541	0.01458	0.00296	0.00723	0.0112	0	0	0.02055	0.07715	0.01539	0	0.01417	0	0.18936	0.03378
d__Bacteria|p__Firmicutes|c__Clostridia|o__Clostridiales|f__Lachnospiraceae|g__Robinsoniella|s__Robinsoniella_peoriensis	0	0	0	0	0	0	0	0	0	0.00284	0	0	0	0	0	0	0	0	0	0	0	0	0.02555	0
d__Bacteria|p__Firmicutes|c__Clostridia|o__Clostridiales|f__Lachnospiraceae|g__Robinsoniella|s__Robinsoniella_sp.	0.0199	0	0.03154	0.12186	0.17954	0.20798	0.03583	0.0057	0.0114	0.05688	0.00875	0	0	0.0112	0	0	0.01174	0.07715	0.01539	0	0.01417	0	0.1608	0.03378
d__Bacteria|p__Firmicutes|c__Clostridia|o__Clostridiales|f__Lachnospiraceae|g__Robinsoniella|s__uncultured_Robinsoniella_sp.	0	0	0	0	0.0099	0	0	0	0.0057	0.00569	0.00583	0.00296	0.00723	0	0	0	0.00881	0	0	0	0	0	0.00301	0
d__Bacteria|p__Firmicutes|c__Clostridia|o__Clostridiales|f__Lachnospiraceae|g__Roseburia	0.23316	0.01816	0.13067	0.25439	0.01979	0.31818	0.02007	0.01283	0.50607	0.05688	0.01166	0.00888	0.07089	0.02799	0.02471	0.04993	0.27746	0.05001	0.04462	0	0	0.08262	0.71982	0.02611
d__Bacteria|p__Firmicutes|c__Clostridia|o__Clostridiales|f__Lachnospiraceae|g__Roseburia|s__Roseburia_sp.	0.05971	0.00605	0.13067	0.22849	0.01555	0.31818	0.0172	0.00855	0.48326	0.00853	0.00583	0.00444	0.06221	0.02099	0.0218	0.03965	0.25984	0.05001	0.03077	0	0	0.05901	0.66422	0.01229
d__Bacteria|p__Firmicutes|c__Clostridia|o__Clostridiales|f__Lachnospiraceae|g__Roseburia|s__Roseburia_sp._831b	0	0	0	0	0	0	0	0	0	0	0	0	0	0	0	0	0	0	0	0	0	0	0	0
d__Bacteria|p__Firmicutes|c__Clostridia|o__Clostridiales|f__Lachnospiraceae|g__Roseburia|s__uncultured_Roseburia_sp.	0.17345	0.01211	0	0.0259	0.00424	0	0.00287	0.00428	0.02281	0.04835	0.00583	0.00444	0.00868	0.007	0.00291	0.01028	0.01762	0	0.01385	0	0	0.02361	0.0556	0.01382
d__Bacteria|p__Firmicutes|c__Clostridia|o__Clostridiales|f__Lachnospiraceae|g__Tyzzerella	0.10805	0.10141	0	0.0259	0.02262	0.01552	0.02867	0.05558	0.08126	0.05546	0.01895	0.02812	0.24162	0.01539	0.0189	0.02643	0.10423	0.04858	0.05693	0.01024	0.43618	0.30687	0.1097	0.0906
d__Bacteria|p__Firmicutes|c__Clostridia|o__Clostridiales|f__Lachnospiraceae|g__Tyzzerella|s__Tyzzerella_sp.	0.10805	0.10141	0	0.0259	0.02262	0.01552	0.02867	0.05558	0.08126	0.05546	0.01895	0.02812	0.24162	0.01539	0.0189	0.02643	0.10423	0.04858	0.05693	0.01024	0.43618	0.30687	0.1097	0.0906
d__Bacteria|p__Firmicutes|c__Clostridia|o__Clostridiales|f__Oscillospiraceae	0.10379	0.10898	0.01802	0.03199	0.05655	0.05743	0.18061	0.00855	0.5474	0.11234	0.04665	0.01776	0.37039	0.02379	0.03779	0.04259	0.05138	0.04572	0.09233	0.0234	0.05984	0.51931	0.01052	0.01229
d__Bacteria|p__Firmicutes|c__Clostridia|o__Clostridiales|f__Oscillospiraceae|g__Oscillibacter	0.10379	0.10898	0.01802	0.03199	0.05655	0.05743	0.18061	0.00855	0.5474	0.11234	0.04665	0.01776	0.37039	0.02379	0.03779	0.04259	0.05138	0.04572	0.09233	0.0234	0.05984	0.51931	0.01052	0.01229
d__Bacteria|p__Firmicutes|c__Clostridia|o__Clostridiales|f__Oscillospiraceae|g__Oscillibacter|s__Oscillibacter_sp.	0.0327	0.02573	0	0.03199	0.02969	0	0.01147	0	0.04419	0.03271	0.04082	0.0148	0.08392	0	0.01017	0.00294	0.01028	0.01572	0.02924	0	0.04094	0.37473	0.00751	0.01229
d__Bacteria|p__Firmicutes|c__Clostridia|o__Clostridiales|f__Oscillospiraceae|g__Oscillibacter|s__uncultured_Oscillibacter_sp.	0.07109	0.08325	0.01802	0	0.02686	0.05743	0.16914	0.00855	0.50321	0.07963	0.00583	0.00296	0.28647	0.02379	0.02762	0.03965	0.0411	0.03	0.06309	0.0234	0.0189	0.14458	0.00301	0
d__Bacteria|p__Firmicutes|c__Clostridia|o__Clostridiales|f__Peptococcaceae	0	0	0	0	0	0	0	0	0	0	0	0	0	0	0	0	0	0	0	0	0	0	0	0
d__Bacteria|p__Firmicutes|c__Clostridia|o__Clostridiales|f__Peptococcaceae|g__Desulfotomaculum	0	0	0	0	0	0	0	0	0	0	0	0	0	0	0	0	0	0	0	0	0	0	0	0
d__Bacteria|p__Firmicutes|c__Clostridia|o__Clostridiales|f__Peptococcaceae|g__Desulfotomaculum|s__Desulfotomaculum_sp._CYP9	0	0	0	0	0	0	0	0	0	0	0	0	0	0	0	0	0	0	0	0	0	0	0	0
d__Bacteria|p__Firmicutes|c__Clostridia|o__Clostridiales|f__Peptococcaceae|g__Desulfotomaculum|s__Desulfotomaculum_sp._SN1_H	0	0	0	0	0	0	0	0	0	0	0	0	0	0	0	0	0	0	0	0	0	0	0	0
d__Bacteria|p__Firmicutes|c__Clostridia|o__Clostridiales|f__Peptostreptococcaceae	0	0	0	0	0	0	0	0	0	0	0.00875	0	0	0	0	0	0	0	0	0	0	0	0	0
d__Bacteria|p__Firmicutes|c__Clostridia|o__Clostridiales|f__Peptostreptococcaceae|g__Peptostreptococcaceae_unclassified	0	0	0	0	0	0	0	0	0	0	0.00875	0	0	0	0	0	0	0	0	0	0	0	0	0
d__Bacteria|p__Firmicutes|c__Clostridia|o__Clostridiales|f__Peptostreptococcaceae|g__Peptostreptococcaceae_unclassified|s__Peptostreptococcaceae_unclassified	0	0	0	0	0	0	0	0	0	0	0.00875	0	0	0	0	0	0	0	0	0	0	0	0	0
d__Bacteria|p__Firmicutes|c__Clostridia|o__Clostridiales|f__Ruminococcaceae	0.62841	0.70836	0.44911	0.54228	0.64889	0.2173	0.23794	0.21092	0.43193	0.29152	0.18225	0.23678	0.67276	0.07558	0.21658	0.6212	0.33912	0.3529	0.48315	0.76043	0.53695	1.78366	0.39674	0.15972
d__Bacteria|p__Firmicutes|c__Clostridia|o__Clostridiales|f__Ruminococcaceae|g__Acetivibrio	0	0.00454	0.00601	0.01523	0	0	0	0	0	0.00569	0	0.0074	0	0	0	0.00294	0.00881	0	0	0.02047	0	0.00295	0.00751	0
d__Bacteria|p__Firmicutes|c__Clostridia|o__Clostridiales|f__Ruminococcaceae|g__Acetivibrio|s__Acetivibrio_sp.	0	0	0	0	0	0	0	0	0	0	0	0	0	0	0	0	0	0	0	0	0	0	0	0
d__Bacteria|p__Firmicutes|c__Clostridia|o__Clostridiales|f__Ruminococcaceae|g__Acetivibrio|s__uncultured_Acetivibrio_sp.	0	0.00454	0.00601	0.01523	0	0	0	0	0	0.00569	0	0.0074	0	0	0	0.00294	0.00881	0	0	0.02047	0	0.00295	0.00751	0
d__Bacteria|p__Firmicutes|c__Clostridia|o__Clostridiales|f__Ruminococcaceae|g__Anaerotruncus	0.00284	0	0	0	0	0	0	0	0	0	0	0	0	0	0	0	0.00294	0	0	0.00731	0	0.00295	0	0
d__Bacteria|p__Firmicutes|c__Clostridia|o__Clostridiales|f__Ruminococcaceae|g__Anaerotruncus|s__Anaerotruncus_sp.	0.00284	0	0	0	0	0	0	0	0	0	0	0	0	0	0	0	0	0	0	0	0	0.00295	0	0
d__Bacteria|p__Firmicutes|c__Clostridia|o__Clostridiales|f__Ruminococcaceae|g__Anaerotruncus|s__uncultured_Anaerotruncus_sp.	0	0	0	0	0	0	0	0	0	0	0	0	0	0	0	0	0.00294	0	0	0.00731	0	0	0	0
d__Bacteria|p__Firmicutes|c__Clostridia|o__Clostridiales|f__Ruminococcaceae|g__Ethanoligenens	0	0	0	0	0	0	0	0	0	0	0	0	0	0	0	0	0	0	0	0	0	0.0059	0	0
d__Bacteria|p__Firmicutes|c__Clostridia|o__Clostridiales|f__Ruminococcaceae|g__Ethanoligenens|s__uncultured_Ethanoligenens_sp.	0	0	0	0	0	0	0	0	0	0	0	0	0	0	0	0	0	0	0	0	0	0.0059	0	0
d__Bacteria|p__Firmicutes|c__Clostridia|o__Clostridiales|f__Ruminococcaceae|g__Flavonifractor	0.15071	0.09384	0.01502	0.13862	0.082	0	0.02007	0.02138	0.04989	0	0.0277	0.01776	0.26187	0.03359	0.09303	0.14832	0	0.23289	0.08001	0.42263	0	0.17114	0.0541	0
d__Bacteria|p__Firmicutes|c__Clostridia|o__Clostridiales|f__Ruminococcaceae|g__Flavonifractor|s__Flavonifractor_plautii	0	0	0	0	0	0	0	0	0	0	0	0	0	0	0	0	0	0	0	0	0	0	0	0
d__Bacteria|p__Firmicutes|c__Clostridia|o__Clostridiales|f__Ruminococcaceae|g__Flavonifractor|s__Flavonifractor_sp.	0.15071	0.0893	0.01502	0.13862	0.082	0	0.02007	0.02138	0.04989	0	0.0277	0.01776	0.26187	0.03359	0.09303	0.14832	0	0.23289	0.08001	0.42263	0	0.16376	0.0541	0
d__Bacteria|p__Firmicutes|c__Clostridia|o__Clostridiales|f__Ruminococcaceae|g__Flavonifractor|s__uncultured_Flavonifractor_sp.	0	0.00454	0	0	0	0	0	0	0	0	0	0	0	0	0	0	0	0	0	0	0	0.00738	0	0
d__Bacteria|p__Firmicutes|c__Clostridia|o__Clostridiales|f__Ruminococcaceae|g__Harryflintia	0.00853	0	0	0	0.00424	0	0	0	0	0	0	0	0	0	0	0	0	0	0	0	0	0	0	0
d__Bacteria|p__Firmicutes|c__Clostridia|o__Clostridiales|f__Ruminococcaceae|g__Harryflintia|s__Harryflintia_acetispora	0.00853	0	0	0	0.00424	0	0	0	0	0	0	0	0	0	0	0	0	0	0	0	0	0	0	0
d__Bacteria|p__Firmicutes|c__Clostridia|o__Clostridiales|f__Ruminococcaceae|g__Hydrogenoanaerobacterium	0	0.00454	0	0	0	0	0	0	0	0	0.00292	0	0	0	0	0.00294	0.0044	0	0	0	0	0.00443	0	0
d__Bacteria|p__Firmicutes|c__Clostridia|o__Clostridiales|f__Ruminococcaceae|g__Hydrogenoanaerobacterium|s__uncultured_Hydrogenoanaerobacterium_sp.	0	0.00454	0	0	0	0	0	0	0	0	0.00292	0	0	0	0	0.00294	0.0044	0	0	0	0	0.00443	0	0
d__Bacteria|p__Firmicutes|c__Clostridia|o__Clostridiales|f__Ruminococcaceae|g__Marasmitruncus	0	0	0	0	0	0	0	0	0	0	0	0	0	0	0	0	0	0	0	0	0	0	0	0
d__Bacteria|p__Firmicutes|c__Clostridia|o__Clostridiales|f__Ruminococcaceae|g__Marasmitruncus|s__Marasmitruncus_massiliensis	0	0	0	0	0	0	0	0	0	0	0	0	0	0	0	0	0	0	0	0	0	0	0	0
d__Bacteria|p__Firmicutes|c__Clostridia|o__Clostridiales|f__Ruminococcaceae|g__Negativibacillus	0	0	0	0	0	0	0	0	0	0	0	0	0	0	0	0	0	0	0	0	0	0	0.00451	0
d__Bacteria|p__Firmicutes|c__Clostridia|o__Clostridiales|f__Ruminococcaceae|g__Negativibacillus|s__Negativibacillus_sp.	0	0	0	0	0	0	0	0	0	0	0	0	0	0	0	0	0	0	0	0	0	0	0.00451	0
d__Bacteria|p__Firmicutes|c__Clostridia|o__Clostridiales|f__Ruminococcaceae|g__Neglecta	0	0.00303	0.03154	0	0.09189	0	0.15767	0	0	0.11945	0.01895	0	0.00434	0	0	0	0	0	0	0	0	0.06491	0	0
d__Bacteria|p__Firmicutes|c__Clostridia|o__Clostridiales|f__Ruminococcaceae|g__Neglecta|s__Neglecta_sp.	0	0	0	0	0	0	0	0	0	0	0	0	0.00434	0	0	0	0	0	0	0	0	0	0	0
d__Bacteria|p__Firmicutes|c__Clostridia|o__Clostridiales|f__Ruminococcaceae|g__Neglecta|s__Neglecta_sp._Marseille-P3890	0	0.00303	0.03154	0	0.09189	0	0.15767	0	0	0.11945	0.01895	0	0	0	0	0	0	0	0	0	0	0.06491	0	0
d__Bacteria|p__Firmicutes|c__Clostridia|o__Clostridiales|f__Ruminococcaceae|g__Oscillospira	0	0.04692	0	0	0	0	0	0	0	0	0	0.00592	0.01157	0	0.01308	0.00881	0	0	0.01539	0.02632	0.02362	0.01033	0	0
d__Bacteria|p__Firmicutes|c__Clostridia|o__Clostridiales|f__Ruminococcaceae|g__Oscillospira|s__uncultured_Oscillospira_sp.	0	0.04692	0	0	0	0	0	0	0	0	0	0.00592	0.01157	0	0.01308	0.00881	0	0	0.01539	0.02632	0.02362	0.01033	0	0
d__Bacteria|p__Firmicutes|c__Clostridia|o__Clostridiales|f__Ruminococcaceae|g__Paludicola	0	0	0	0	0	0	0	0	0	0	0	0	0	0	0	0	0	0	0.00308	0	0	0	0	0
d__Bacteria|p__Firmicutes|c__Clostridia|o__Clostridiales|f__Ruminococcaceae|g__Paludicola|s__Paludicola_psychrotolerans	0	0	0	0	0	0	0	0	0	0	0	0	0	0	0	0	0	0	0.00308	0	0	0	0	0
d__Bacteria|p__Firmicutes|c__Clostridia|o__Clostridiales|f__Ruminococcaceae|g__Provencibacterium	0	0	0.00451	0.00305	0.00565	0	0	0.00713	0.00855	0	0	0	0.0217	0	0	0.00881	0	0	0.00923	0.0117	0	0.00295	0	0.00461
d__Bacteria|p__Firmicutes|c__Clostridia|o__Clostridiales|f__Ruminococcaceae|g__Provencibacterium|s__Provencibacterium_massiliense	0	0	0.00451	0.00305	0.00565	0	0	0.00713	0.00855	0	0	0	0.0217	0	0	0.00881	0	0	0.00923	0.0117	0	0.00295	0	0.00461
d__Bacteria|p__Firmicutes|c__Clostridia|o__Clostridiales|f__Ruminococcaceae|g__Pseudoflavonifractor	0.23032	0.08173	0.01653	0.23763	0.04665	0	0.02723	0.12826	0.16536	0.04266	0.03645	0.13171	0.1114	0.014	0.04506	0.22322	0.12038	0.07572	0.18003	0.1126	0.08818	1.1596	0.03607	0.01689
d__Bacteria|p__Firmicutes|c__Clostridia|o__Clostridiales|f__Ruminococcaceae|g__Pseudoflavonifractor|s__Pseudoflavonifractor_sp.	0.23032	0.07719	0.01202	0.23763	0.04665	0	0.0129	0.10118	0.08981	0.03982	0.02479	0.0296	0.10851	0.014	0.04506	0.22322	0.12038	0.07572	0.18003	0.1126	0.08818	1.1596	0.03306	0.01382
d__Bacteria|p__Firmicutes|c__Clostridia|o__Clostridiales|f__Ruminococcaceae|g__Pseudoflavonifractor|s__Pseudoflavonifractor_sp._Marseille-P3106	0	0	0	0	0	0	0	0	0	0	0	0	0	0	0	0	0	0	0	0	0	0	0	0
d__Bacteria|p__Firmicutes|c__Clostridia|o__Clostridiales|f__Ruminococcaceae|g__Pseudoflavonifractor|s__uncultured_Pseudoflavonifractor_sp.	0	0.00454	0.00451	0	0	0	0.01433	0.02708	0.07555	0.00284	0.01166	0.10211	0.00289	0	0	0	0	0	0	0	0	0	0.00301	0.00307
d__Bacteria|p__Firmicutes|c__Clostridia|o__Clostridiales|f__Ruminococcaceae|g__Ruminococcaceae_unclassified	0.10947	0.32694	0.29589	0.10967	0.2163	0.1459	0.0258	0.0399	0.13685	0.07679	0.06415	0.04587	0.08826	0.02799	0.05378	0.1586	0.04698	0.03143	0.12925	0.1243	0.02834	0.19622	0.09017	0.04761
d__Bacteria|p__Firmicutes|c__Clostridia|o__Clostridiales|f__Ruminococcaceae|g__Ruminococcaceae_unclassified|s__Ruminococcaceae_unclassified	0.10947	0.32694	0.29589	0.10967	0.2163	0.1459	0.0258	0.0399	0.13685	0.07679	0.06415	0.04587	0.08826	0.02799	0.05378	0.1586	0.04698	0.03143	0.12925	0.1243	0.02834	0.19622	0.09017	0.04761
d__Bacteria|p__Firmicutes|c__Clostridia|o__Clostridiales|f__Ruminococcaceae|g__Ruminococcus	0.12227	0.12714	0.0721	0.03046	0.20216	0.0714	0.00717	0	0.067	0.04124	0.03208	0.0074	0.16494	0	0.01163	0.04406	0.15561	0.01286	0.05693	0.02925	0.38894	0.16228	0.20137	0.07832
d__Bacteria|p__Firmicutes|c__Clostridia|o__Clostridiales|f__Ruminococcaceae|g__Ruminococcus|s__Ruminococcus_flavefaciens	0	0	0	0	0	0	0	0	0	0	0	0	0	0	0	0	0	0	0	0	0	0	0	0
d__Bacteria|p__Firmicutes|c__Clostridia|o__Clostridiales|f__Ruminococcaceae|g__Ruminococcus|s__Ruminococcus_sp.	0.0327	0	0	0	0	0	0	0	0	0	0	0	0	0	0	0	0	0	0	0	0	0	0	0.01382
d__Bacteria|p__Firmicutes|c__Clostridia|o__Clostridiales|f__Ruminococcaceae|g__Ruminococcus|s__Ruminococcus_sp._653	0.00569	0	0	0.01066	0	0.00466	0	0	0.00428	0	0	0	0	0	0	0	0	0	0	0	0	0	0	0
d__Bacteria|p__Firmicutes|c__Clostridia|o__Clostridiales|f__Ruminococcaceae|g__Ruminococcus|s__uncultured_Ruminococcus_sp.	0.08388	0.12714	0.0721	0.0198	0.20216	0.06674	0.00717	0	0.06272	0.04124	0.03208	0.0074	0.16494	0	0.01163	0.04406	0.15561	0.01286	0.05693	0.02925	0.38894	0.16228	0.20137	0.0645
d__Bacteria|p__Firmicutes|c__Clostridia|o__Clostridiales|f__Ruminococcaceae|g__Sporobacter	0.00427	0.01968	0.00751	0.00762	0	0	0	0.01425	0.00428	0.00569	0	0.02072	0.00868	0	0	0.0235	0	0	0.00923	0.00585	0.00787	0	0.00301	0.01229
d__Bacteria|p__Firmicutes|c__Clostridia|o__Clostridiales|f__Ruminococcaceae|g__Sporobacter|s__uncultured_Sporobacter_sp.	0.00427	0.01968	0.00751	0.00762	0	0	0	0.01425	0.00428	0.00569	0	0.02072	0.00868	0	0	0.0235	0	0	0.00923	0.00585	0.00787	0	0.00301	0.01229
d__Bacteria|p__Firmicutes|c__Clostridia|o__Eubacteriales	0	0	0	0	0	0	0	0	0	0	0	0.00296	0	0.0042	0	0	0	0	0	0	0	0.00443	0	0.01382
d__Bacteria|p__Firmicutes|c__Clostridia|o__Eubacteriales|f__Anaerofustaceae	0	0	0	0	0	0	0	0	0	0	0	0.00296	0	0.0042	0	0	0	0	0	0	0	0.00443	0	0.01382
d__Bacteria|p__Firmicutes|c__Clostridia|o__Eubacteriales|f__Anaerofustaceae|g__Anaerofustis	0	0	0	0	0	0	0	0	0	0	0	0.00296	0	0.0042	0	0	0	0	0	0	0	0.00443	0	0.01382
d__Bacteria|p__Firmicutes|c__Clostridia|o__Eubacteriales|f__Anaerofustaceae|g__Anaerofustis|s__Anaerofustis_unclassified	0	0	0	0	0	0	0	0	0	0	0	0.00296	0	0.0042	0	0	0	0	0	0	0	0.00443	0	0.01382
d__Bacteria|p__Firmicutes|c__Clostridia|o__Lachnospirales	15.8951	3.20428	8.57792	4.88509	13.9888	37.0569	9.81723	13.7951	12.3181	20.5657	7.82195	2.15162	10.4779	4.51058	2.56407	13.7734	10.6343	5.95935	7.21812	14.2598	6.87809	7.04316	12.219	17.7967
d__Bacteria|p__Firmicutes|c__Clostridia|o__Lachnospirales|f__Defluviitaleaceae	0	0	0.00451	0	0.00707	0	0.01863	0.0285	0.00855	0.02417	0.01604	0	0	0.0056	0.05233	0.01322	0	0	0.01077	0	0	0	0.01352	0
d__Bacteria|p__Firmicutes|c__Clostridia|o__Lachnospirales|f__Defluviitaleaceae|g__Defluviitaleaceae_UCG-011	0	0	0.00451	0	0.00707	0	0.01863	0.0285	0.00855	0.02417	0.01604	0	0	0.0056	0.05233	0.01322	0	0	0.01077	0	0	0	0.01352	0
d__Bacteria|p__Firmicutes|c__Clostridia|o__Lachnospirales|f__Defluviitaleaceae|g__Defluviitaleaceae_UCG-011|s__Defluviitaleaceae_UCG-011_unclassified	0	0	0.00451	0	0.00707	0	0.01863	0.0285	0.00855	0.02417	0.01604	0	0	0.0056	0.05233	0.01322	0	0	0.01077	0	0	0	0.01352	0
d__Bacteria|p__Firmicutes|c__Clostridia|o__Lachnospirales|f__Lachnospiraceae	15.8951	3.20428	8.57341	4.88509	13.9818	37.0569	9.7986	13.7666	12.3095	20.5415	7.80591	2.15162	10.4779	4.50498	2.51174	13.7602	10.6343	5.95935	7.20735	14.2598	6.87809	7.04316	12.2055	17.7967
d__Bacteria|p__Firmicutes|c__Clostridia|o__Lachnospirales|f__Lachnospiraceae|g__A2	0	0	0	0.00762	0.00848	0	0	0	0	0	0	0	0.3646	0	0	0.00734	0.01321	0.04715	0	0	0	0.01475	0	0
d__Bacteria|p__Firmicutes|c__Clostridia|o__Lachnospirales|f__Lachnospiraceae|g__A2|s__A2_unclassified	0	0	0	0.00762	0.00848	0	0	0	0	0	0	0	0.3646	0	0	0.00734	0.01321	0.04715	0	0	0	0.01475	0	0
d__Bacteria|p__Firmicutes|c__Clostridia|o__Lachnospirales|f__Lachnospiraceae|g__ASF356	0	0.02876	0.00751	0.00609	0.01979	0	0.04013	0	0.09694	0.08817	0.01312	0	0.01157	0.0084	0.00727	0.47727	0.16148	0.00714	0.02154	0	0.15589	0.0118	0.12924	0.05068
d__Bacteria|p__Firmicutes|c__Clostridia|o__Lachnospirales|f__Lachnospiraceae|g__ASF356|s__ASF356_unclassified	0	0.02876	0.00751	0.00609	0.01979	0	0.04013	0	0.09694	0.08817	0.01312	0	0.01157	0.0084	0.00727	0.47727	0.16148	0.00714	0.02154	0	0.15589	0.0118	0.12924	0.05068
d__Bacteria|p__Firmicutes|c__Clostridia|o__Lachnospirales|f__Lachnospiraceae|g__Acetatifactor	0.01564	0	0.00751	0.00914	0.00848	0	0.0172	0.00713	0.04277	0.00711	0	0	0	0	0	0	0	0	0.01846	0	0.00472	0.01475	0	0
d__Bacteria|p__Firmicutes|c__Clostridia|o__Lachnospirales|f__Lachnospiraceae|g__Acetatifactor|s__Acetatifactor_unclassified	0.01564	0	0.00751	0.00914	0.00848	0	0.0172	0.00713	0.04277	0.00711	0	0	0	0	0	0	0	0	0.01846	0	0.00472	0.01475	0	0
d__Bacteria|p__Firmicutes|c__Clostridia|o__Lachnospirales|f__Lachnospiraceae|g__Agathobacter	0	0	0	0.0457	0	0	0	0	0	0	0	0	0	0	0	0	0	0	0	0	0	0	0	0
d__Bacteria|p__Firmicutes|c__Clostridia|o__Lachnospirales|f__Lachnospiraceae|g__Agathobacter|s__Agathobacter_unclassified	0	0	0	0.0457	0	0	0	0	0	0	0	0	0	0	0	0	0	0	0	0	0	0	0	0
d__Bacteria|p__Firmicutes|c__Clostridia|o__Lachnospirales|f__Lachnospiraceae|g__Anaerostipes	0	0	0	0.01523	0	0	0	0	0	0	0	0	0	0	0	0	0	0	0	0	0	0	0	0
d__Bacteria|p__Firmicutes|c__Clostridia|o__Lachnospirales|f__Lachnospiraceae|g__Anaerostipes|s__Anaerostipes_unclassified	0	0	0	0.01523	0	0	0	0	0	0	0	0	0	0	0	0	0	0	0	0	0	0	0	0
d__Bacteria|p__Firmicutes|c__Clostridia|o__Lachnospirales|f__Lachnospiraceae|g__Blautia	0	0	0	0.00762	0	0	0	0	0	0	0	0	0	0	0	0	0	0	0	0	0	0	0	0
d__Bacteria|p__Firmicutes|c__Clostridia|o__Lachnospirales|f__Lachnospiraceae|g__Blautia|s__Blautia_unclassified	0	0	0	0.00762	0	0	0	0	0	0	0	0	0	0	0	0	0	0	0	0	0	0	0	0
d__Bacteria|p__Firmicutes|c__Clostridia|o__Lachnospirales|f__Lachnospiraceae|g__Coprococcus	0	0	0	0.00609	0	0	0	0	0	0	0	0.00592	0	0	0	0	0	0	0	0.00439	0	0	0	0
d__Bacteria|p__Firmicutes|c__Clostridia|o__Lachnospirales|f__Lachnospiraceae|g__Coprococcus|s__Coprococcus_unclassified	0	0	0	0.00609	0	0	0	0	0	0	0	0.00592	0	0	0	0	0	0	0	0.00439	0	0	0	0
d__Bacteria|p__Firmicutes|c__Clostridia|o__Lachnospirales|f__Lachnospiraceae|g__Dorea	0.0526	0.0227	0.02704	0.06398	0.48774	0.00931	0	0	0	0	0	0	0	0	0	0.03524	0	0	0	0.01901	0	0	0	0
d__Bacteria|p__Firmicutes|c__Clostridia|o__Lachnospirales|f__Lachnospiraceae|g__Dorea|s__Dorea_unclassified	0.0526	0.0227	0.02704	0.06398	0.48774	0.00931	0	0	0	0	0	0	0	0	0	0.03524	0	0	0	0.01901	0	0	0	0
d__Bacteria|p__Firmicutes|c__Clostridia|o__Lachnospirales|f__Lachnospiraceae|g__Eisenbergiella	0	0	0	0	0	0	0	0	0	0	0	0	0	0	0	0	0	0	0	0.00439	0	0	0	0
d__Bacteria|p__Firmicutes|c__Clostridia|o__Lachnospirales|f__Lachnospiraceae|g__Eisenbergiella|s__Eisenbergiella_unclassified	0	0	0	0	0	0	0	0	0	0	0	0	0	0	0	0	0	0	0	0.00439	0	0	0	0
d__Bacteria|p__Firmicutes|c__Clostridia|o__Lachnospirales|f__Lachnospiraceae|g__Eubacterium]_eligens_group	0	0	0	0.01219	0	0	0	0	0	0	0	0	0	0	0	0	0	0	0	0	0	0	0	0
d__Bacteria|p__Firmicutes|c__Clostridia|o__Lachnospirales|f__Lachnospiraceae|g__Eubacterium]_eligens_group|s__Eubacterium]_eligens_group_unclassified	0	0	0	0.01219	0	0	0	0	0	0	0	0	0	0	0	0	0	0	0	0	0	0	0	0
d__Bacteria|p__Firmicutes|c__Clostridia|o__Lachnospirales|f__Lachnospiraceae|g__Eubacterium]_oxidoreducens_group	0.01706	0.02119	0	0.00305	0.12441	0.00776	0.0043	0.00285	0.00285	0.00284	0.00583	0.01332	0.02604	0	0	0.02203	0.01174	0	0.00615	0.01901	0.01417	0.01328	0.00301	0
d__Bacteria|p__Firmicutes|c__Clostridia|o__Lachnospirales|f__Lachnospiraceae|g__Eubacterium]_oxidoreducens_group|s__Eubacterium]_oxidoreducens_group_unclassified	0.01706	0.02119	0	0.00305	0.12441	0.00776	0.0043	0.00285	0.00285	0.00284	0.00583	0.01332	0.02604	0	0	0.02203	0.01174	0	0.00615	0.01901	0.01417	0.01328	0.00301	0
d__Bacteria|p__Firmicutes|c__Clostridia|o__Lachnospirales|f__Lachnospiraceae|g__Eubacterium]_ruminantium_group	0	0	1.64168	0.04874	0	0.01397	0.16914	0	0.15538	0.04693	0	0	0	0	0.09012	0	0	0	0.12925	0.0117	0	0	0	0
d__Bacteria|p__Firmicutes|c__Clostridia|o__Lachnospirales|f__Lachnospiraceae|g__Eubacterium]_ruminantium_group|s__Eubacterium]_ruminantium_group_unclassified	0	0	1.64168	0.04874	0	0.01397	0.16914	0	0.15538	0.04693	0	0	0	0	0.09012	0	0	0	0.12925	0.0117	0	0	0	0
d__Bacteria|p__Firmicutes|c__Clostridia|o__Lachnospirales|f__Lachnospiraceae|g__Eubacterium]_ventriosum_group	0.13649	0	0.01502	0.07769	0.02686	0.00621	0	0	0	0	0	0	0.02894	0	0.00727	0.07049	0.05872	0.00714	0.11694	0	0	0	0.03757	0.00461
d__Bacteria|p__Firmicutes|c__Clostridia|o__Lachnospirales|f__Lachnospiraceae|g__Eubacterium]_ventriosum_group|s__Eubacterium]_ventriosum_group_unclassified	0.13649	0	0.01502	0.07769	0.02686	0.00621	0	0	0	0	0	0	0.02894	0	0.00727	0.07049	0.05872	0.00714	0.11694	0	0	0	0.03757	0.00461
d__Bacteria|p__Firmicutes|c__Clostridia|o__Lachnospirales|f__Lachnospiraceae|g__Eubacterium]_xylanophilum_group	1.02934	0.0666	0.19676	0.97793	0.41564	0.22661	1.10227	1.88827	0.24662	1.0381	0.17641	0.04291	0.23583	0.29669	0.63084	0.58595	0.06459	0.29861	0.14926	0.76629	0.24092	0.03983	0.36517	1.3913
d__Bacteria|p__Firmicutes|c__Clostridia|o__Lachnospirales|f__Lachnospiraceae|g__Eubacterium]_xylanophilum_group|s__Eubacterium]_xylanophilum_group_unclassified	1.02934	0.0666	0.19676	0.97793	0.41564	0.22661	1.10227	1.88827	0.24662	1.0381	0.17641	0.04291	0.23583	0.29669	0.63084	0.58595	0.06459	0.29861	0.14926	0.76629	0.24092	0.03983	0.36517	1.3913
d__Bacteria|p__Firmicutes|c__Clostridia|o__Lachnospirales|f__Lachnospiraceae|g__Frisingicoccus	0	0	0	0.00305	0	0	0	0	0	0	0	0	0	0	0	0	0	0	0	0	0	0	0	0
d__Bacteria|p__Firmicutes|c__Clostridia|o__Lachnospirales|f__Lachnospiraceae|g__Frisingicoccus|s__Frisingicoccus_unclassified	0	0	0	0.00305	0	0	0	0	0	0	0	0	0	0	0	0	0	0	0	0	0	0	0	0
d__Bacteria|p__Firmicutes|c__Clostridia|o__Lachnospirales|f__Lachnospiraceae|g__Fusicatenibacter	0	0	0	0.01828	0	0	0	0	0	0	0	0	0	0	0	0	0	0	0	0	0	0	0	0
d__Bacteria|p__Firmicutes|c__Clostridia|o__Lachnospirales|f__Lachnospiraceae|g__Fusicatenibacter|s__Fusicatenibacter_unclassified	0	0	0	0.01828	0	0	0	0	0	0	0	0	0	0	0	0	0	0	0	0	0	0	0	0
d__Bacteria|p__Firmicutes|c__Clostridia|o__Lachnospirales|f__Lachnospiraceae|g__GCA-900066575	0.25023	0.11352	0.32744	0.08683	0.12017	0.24368	0.06594	0.24939	0.10692	0.18913	0.01604	0.09323	0.07089	0.01539	0.04361	0.17916	0.19378	0.04001	0.1154	0.79116	0.19053	0.14458	0.3261	0.20578
d__Bacteria|p__Firmicutes|c__Clostridia|o__Lachnospirales|f__Lachnospiraceae|g__GCA-900066575|s__GCA-900066575_unclassified	0.25023	0.11352	0.32744	0.08683	0.12017	0.24368	0.06594	0.24939	0.10692	0.18913	0.01604	0.09323	0.07089	0.01539	0.04361	0.17916	0.19378	0.04001	0.1154	0.79116	0.19053	0.14458	0.3261	0.20578
d__Bacteria|p__Firmicutes|c__Clostridia|o__Lachnospirales|f__Lachnospiraceae|g__Lachnospiraceae_FCS020_group	0.01422	0	0	0.02894	0.00848	0.02018	0	0.0057	0.01996	0	0	0	0.00868	0	0.01017	0.01028	0.01174	0.00429	0	0.01316	0	0.0177	0.01052	0.01536
d__Bacteria|p__Firmicutes|c__Clostridia|o__Lachnospirales|f__Lachnospiraceae|g__Lachnospiraceae_FCS020_group|s__Lachnospiraceae_FCS020_group_unclassified	0.01422	0	0	0.02894	0.00848	0.02018	0	0.0057	0.01996	0	0	0	0.00868	0	0.01017	0.01028	0.01174	0.00429	0	0.01316	0	0.0177	0.01052	0.01536
d__Bacteria|p__Firmicutes|c__Clostridia|o__Lachnospirales|f__Lachnospiraceae|g__Lachnospiraceae_NC2004_group	0.02417	0	0.00451	0	0	0.02018	0	0	0	0	0	0	0	0	0	0	0	0	0	0	0.00315	0.00295	0.01202	0
d__Bacteria|p__Firmicutes|c__Clostridia|o__Lachnospirales|f__Lachnospiraceae|g__Lachnospiraceae_NC2004_group|s__Lachnospiraceae_NC2004_group_unclassified	0.02417	0	0.00451	0	0	0.02018	0	0	0	0	0	0	0	0	0	0	0	0	0	0	0.00315	0.00295	0.01202	0
d__Bacteria|p__Firmicutes|c__Clostridia|o__Lachnospirales|f__Lachnospiraceae|g__Lachnospiraceae_NK4A136_group	13.7511	2.58976	6.15969	2.97644	12.3348	36.3258	8.16599	10.7639	11.0408	18.6431	7.39477	1.84974	9.38843	4.01797	1.26023	11.7351	9.61846	5.44213	6.1395	12.0604	4.92237	4.71217	10.6155	15.8233
d__Bacteria|p__Firmicutes|c__Clostridia|o__Lachnospirales|f__Lachnospiraceae|g__Lachnospiraceae_NK4A136_group|s__Lachnospiraceae_NK4A136_group_unclassified	13.7511	2.58976	6.15969	2.97644	12.3348	36.3258	8.16599	10.7639	11.0408	18.6431	7.39477	1.84974	9.38843	4.01797	1.26023	11.7351	9.61846	5.44213	6.1395	12.0604	4.92237	4.71217	10.6155	15.8233
d__Bacteria|p__Firmicutes|c__Clostridia|o__Lachnospirales|f__Lachnospiraceae|g__Lachnospiraceae_UCG-001	0.0199	0	0	0.12034	0.03252	0	0.0086	0.01425	0.10549	0	0.00729	0	0.01592	0.01959	0	0.05874	0.07487	0	0.07078	0	0.0063	0.2272	0.01653	0.00307
d__Bacteria|p__Firmicutes|c__Clostridia|o__Lachnospirales|f__Lachnospiraceae|g__Lachnospiraceae_UCG-001|s__Lachnospiraceae_UCG-001_unclassified	0.0199	0	0	0.12034	0.03252	0	0.0086	0.01425	0.10549	0	0.00729	0	0.01592	0.01959	0	0.05874	0.07487	0	0.07078	0	0.0063	0.2272	0.01653	0.00307
d__Bacteria|p__Firmicutes|c__Clostridia|o__Lachnospirales|f__Lachnospiraceae|g__Lachnospiraceae_UCG-004	0	0	0	0	0	0	0.00573	0	0	0	0	0	0	0	0	0	0	0	0.00308	0	0	0	0.01352	0
d__Bacteria|p__Firmicutes|c__Clostridia|o__Lachnospirales|f__Lachnospiraceae|g__Lachnospiraceae_UCG-004|s__Lachnospiraceae_UCG-004_unclassified	0	0	0	0	0	0	0.00573	0	0	0	0	0	0	0	0	0	0	0	0.00308	0	0	0	0.01352	0
d__Bacteria|p__Firmicutes|c__Clostridia|o__Lachnospirales|f__Lachnospiraceae|g__Lachnospiraceae_UCG-006	0.25734	0.06811	0.11115	0.09596	0.16116	0.12572	0.0731	0.72823	0.23236	0.24317	0.15163	0.1465	0.07813	0.07977	0.2442	0.0514	0.20112	0.08573	0.22619	0.23983	0.96369	0.37916	0.18935	0.24417
d__Bacteria|p__Firmicutes|c__Clostridia|o__Lachnospirales|f__Lachnospiraceae|g__Lachnospiraceae_UCG-006|s__Lachnospiraceae_UCG-006_unclassified	0.25734	0.06811	0.11115	0.09596	0.16116	0.12572	0.0731	0.72823	0.23236	0.24317	0.15163	0.1465	0.07813	0.07977	0.2442	0.0514	0.20112	0.08573	0.22619	0.23983	0.96369	0.37916	0.18935	0.24417
d__Bacteria|p__Firmicutes|c__Clostridia|o__Lachnospirales|f__Lachnospiraceae|g__Lachnospiraceae_UCG-010	0.00284	0	0	0.00609	0	0	0.00573	0.01283	0.01283	0.02275	0	0	0.01157	0	0	0	0.00587	0.01286	0	0	0	0	0	0
d__Bacteria|p__Firmicutes|c__Clostridia|o__Lachnospirales|f__Lachnospiraceae|g__Lachnospiraceae_UCG-010|s__Lachnospiraceae_UCG-010_unclassified	0.00284	0	0	0.00609	0	0	0.00573	0.01283	0.01283	0.02275	0	0	0.01157	0	0	0	0.00587	0.01286	0	0	0	0	0	0
d__Bacteria|p__Firmicutes|c__Clostridia|o__Lachnospirales|f__Lachnospiraceae|g__Lachnospiraceae_unclassified	0.09668	0.09687	0.01502	0.08683	0.11593	0.00466	0.09317	0.01283	0.13257	0.17633	0.00729	0	0.13021	0.02519	0.01163	0.04406	0.13359	0.00429	0.02154	0.08043	0.16691	1.12272	0.0541	0.01689
d__Bacteria|p__Firmicutes|c__Clostridia|o__Lachnospirales|f__Lachnospiraceae|g__Lachnospiraceae_unclassified|s__Lachnospiraceae_unclassified	0.09668	0.09687	0.01502	0.08683	0.11593	0.00466	0.09317	0.01283	0.13257	0.17633	0.00729	0	0.13021	0.02519	0.01163	0.04406	0.13359	0.00429	0.02154	0.08043	0.16691	1.12272	0.0541	0.01689
d__Bacteria|p__Firmicutes|c__Clostridia|o__Lachnospirales|f__Lachnospiraceae|g__Marvinbryantia	0.00427	0	0	0	0	0.01397	0	0	0	0	0	0	0	0	0	0.00441	0	0	0	0	0.0126	0.04131	0	0
d__Bacteria|p__Firmicutes|c__Clostridia|o__Lachnospirales|f__Lachnospiraceae|g__Marvinbryantia|s__Marvinbryantia_unclassified	0.00427	0	0	0	0	0.01397	0	0	0	0	0	0	0	0	0	0.00441	0	0	0	0	0.0126	0.04131	0	0
d__Bacteria|p__Firmicutes|c__Clostridia|o__Lachnospirales|f__Lachnospiraceae|g__Murimonas	0	0	0	0.00609	0	0	0	0	0	0	0	0	0	0	0	0	0	0	0	0	0	0	0	0
d__Bacteria|p__Firmicutes|c__Clostridia|o__Lachnospirales|f__Lachnospiraceae|g__Murimonas|s__Murimonas_unclassified	0	0	0	0.00609	0	0	0	0	0	0	0	0	0	0	0	0	0	0	0	0	0	0	0	0
d__Bacteria|p__Firmicutes|c__Clostridia|o__Lachnospirales|f__Lachnospiraceae|g__Roseburia	0.17061	0.03935	0.04806	0.05027	0.03534	0.03104	0.02007	0.0342	0.0114	0.0583	0.01312	0	0.00723	0.02379	0.17733	0.28783	0.03523	0	0.13079	0.22521	0.03937	0	0.36217	0
d__Bacteria|p__Firmicutes|c__Clostridia|o__Lachnospirales|f__Lachnospiraceae|g__Roseburia|s__Roseburia_unclassified	0.17061	0.03935	0.04806	0.05027	0.03534	0.03104	0.02007	0.0342	0.0114	0.0583	0.01312	0	0.00723	0.02379	0.17733	0.28783	0.03523	0	0.13079	0.22521	0.03937	0	0.36217	0
d__Bacteria|p__Firmicutes|c__Clostridia|o__Lachnospirales|f__Lachnospiraceae|g__Ruminococcus]_gnavus_group	0	0	0	0.04874	0.02545	0	0	0.01995	0	0	0	0	0.02315	0	0	0.00734	0	0	0	0	0.0189	0	0	0
d__Bacteria|p__Firmicutes|c__Clostridia|o__Lachnospirales|f__Lachnospiraceae|g__Ruminococcus]_gnavus_group|s__Ruminococcus]_gnavus_group_unclassified	0	0	0	0.04874	0.02545	0	0	0.01995	0	0	0	0	0.02315	0	0	0.00734	0	0	0	0	0.0189	0	0	0
d__Bacteria|p__Firmicutes|c__Clostridia|o__Lachnospirales|f__Lachnospiraceae|g__Ruminococcus]_torques_group	0	0.0106	0	0	0	0	0	0	0	0	0	0	0	0	0	0	0	0	0	0	0	0	0	0
d__Bacteria|p__Firmicutes|c__Clostridia|o__Lachnospirales|f__Lachnospiraceae|g__Ruminococcus]_torques_group|s__Ruminococcus]_torques_group_unclassified	0	0.0106	0	0	0	0	0	0	0	0	0	0	0	0	0	0	0	0	0	0	0	0	0	0
d__Bacteria|p__Firmicutes|c__Clostridia|o__Lachnospirales|f__Lachnospiraceae|g__Tuzzerella	0.01706	0.14682	0.01202	0.05788	0.04807	0.00776	0.01863	0.02423	0.07413	0.0256	0.02041	0	0.0463	0.01819	0.0218	0.16594	0.0323	0.01	0.01385	0.00877	0.13857	0.30096	0.07063	0.04146
d__Bacteria|p__Firmicutes|c__Clostridia|o__Lachnospirales|f__Lachnospiraceae|g__Tuzzerella|s__Tuzzerella_unclassified	0.01706	0.14682	0.01202	0.05788	0.04807	0.00776	0.01863	0.02423	0.07413	0.0256	0.02041	0	0.0463	0.01819	0.0218	0.16594	0.0323	0.01	0.01385	0.00877	0.13857	0.30096	0.07063	0.04146
d__Bacteria|p__Firmicutes|c__Clostridia|o__Lachnospirales|f__Lachnospiraceae|g__Tyzzerella	0.03554	0	0	0.01828	0.00848	0	0.0086	0.00285	0.02851	0	0	0	0.03038	0	0.00727	0.01762	0.01762	0	0.04462	0.01609	0	0	0	0
d__Bacteria|p__Firmicutes|c__Clostridia|o__Lachnospirales|f__Lachnospiraceae|g__Tyzzerella|s__Tyzzerella_unclassified	0.03554	0	0	0.01828	0.00848	0	0.0086	0.00285	0.02851	0	0	0	0.03038	0	0.00727	0.01762	0.01762	0	0.04462	0.01609	0	0	0	0
d__Bacteria|p__Firmicutes|c__Clostridia|o__Monoglobales	0.10663	0.02724	0.04206	0.05636	0.08624	0.03259	0.16054	0.04703	0.49609	0.27161	0.01166	0.05031	0.02749	0.14975	0.33722	0.06755	0.01028	0.10716	0.12156	0	0	0.0118	0.39673	0.08139
d__Bacteria|p__Firmicutes|c__Clostridia|o__Monoglobales|f__Monoglobaceae	0.10663	0.02724	0.04206	0.05636	0.08624	0.03259	0.16054	0.04703	0.49609	0.27161	0.01166	0.05031	0.02749	0.14975	0.33722	0.06755	0.01028	0.10716	0.12156	0	0	0.0118	0.39673	0.08139
d__Bacteria|p__Firmicutes|c__Clostridia|o__Monoglobales|f__Monoglobaceae|g__Monoglobus	0.10663	0.02724	0.04206	0.05636	0.08624	0.03259	0.16054	0.04703	0.49609	0.27161	0.01166	0.05031	0.02749	0.14975	0.33722	0.06755	0.01028	0.10716	0.12156	0	0	0.0118	0.39673	0.08139
d__Bacteria|p__Firmicutes|c__Clostridia|o__Monoglobales|f__Monoglobaceae|g__Monoglobus|s__Monoglobus_unclassified	0.10663	0.02724	0.04206	0.05636	0.08624	0.03259	0.16054	0.04703	0.49609	0.27161	0.01166	0.05031	0.02749	0.14975	0.33722	0.06755	0.01028	0.10716	0.12156	0	0	0.0118	0.39673	0.08139
d__Bacteria|p__Firmicutes|c__Clostridia|o__Oscillospirales	8.1779	8.97105	7.16603	5.56597	5.45981	4.6812	2.60734	2.11488	7.42991	4.424	1.50898	1.79797	5.54857	1.11402	2.82425	6.40429	3.36029	1.54163	3.95914	4.28627	3.17291	5.66521	3.0356	1.61704
d__Bacteria|p__Firmicutes|c__Clostridia|o__Oscillospirales|f__Butyricicoccaceae	0.15781	0.12411	0.05106	0.13709	0.39302	0.07451	0.11324	0.0057	0.17392	0.29579	0.0175	0.00592	0.37473	0.09936	0.0814	0.35979	0.33617	0.03715	0.11695	0.07019	0.29288	0.36292	0.09768	0.03379
d__Bacteria|p__Firmicutes|c__Clostridia|o__Oscillospirales|f__Butyricicoccaceae|g__Butyricicoccus	0.10663	0.07265	0.01051	0.08073	0.17389	0.01863	0.08887	0	0.11975	0.26877	0	0.00592	0.34145	0.07557	0.06541	0.3172	0.31562	0.03143	0.08771	0.02486	0.27871	0.29801	0.05711	0.01536
d__Bacteria|p__Firmicutes|c__Clostridia|o__Oscillospirales|f__Butyricicoccaceae|g__Butyricicoccus|s__Butyricicoccus_unclassified	0.10663	0.07265	0.01051	0.08073	0.17389	0.01863	0.08887	0	0.11975	0.26877	0	0.00592	0.34145	0.07557	0.06541	0.3172	0.31562	0.03143	0.08771	0.02486	0.27871	0.29801	0.05711	0.01536
d__Bacteria|p__Firmicutes|c__Clostridia|o__Oscillospirales|f__Butyricicoccaceae|g__UCG-009	0.05118	0.05146	0.04055	0.05636	0.21913	0.05588	0.02437	0.0057	0.05417	0.02702	0.0175	0	0.03328	0.02379	0.01599	0.04259	0.02055	0.00572	0.02924	0.04533	0.01417	0.06491	0.04057	0.01843
d__Bacteria|p__Firmicutes|c__Clostridia|o__Oscillospirales|f__Butyricicoccaceae|g__UCG-009|s__UCG-009_unclassified	0.05118	0.05146	0.04055	0.05636	0.21913	0.05588	0.02437	0.0057	0.05417	0.02702	0.0175	0	0.03328	0.02379	0.01599	0.04259	0.02055	0.00572	0.02924	0.04533	0.01417	0.06491	0.04057	0.01843
d__Bacteria|p__Firmicutes|c__Clostridia|o__Oscillospirales|f__Clostridium]_methylpentosum_group	0.0199	0.01211	0.02854	0	0.04383	0	0.00717	0	0	0.00711	0	0.03256	0	0	0.00291	0	0	0	0.00462	0	0.37004	0.0177	0.00301	0.02457
d__Bacteria|p__Firmicutes|c__Clostridia|o__Oscillospirales|f__Clostridium]_methylpentosum_group|g__Clostridium]_methylpentosum_group_unclassified	0.0199	0.01211	0.02854	0	0.04383	0	0.00717	0	0	0.00711	0	0.03256	0	0	0.00291	0	0	0	0.00462	0	0.37004	0.0177	0.00301	0.02457
d__Bacteria|p__Firmicutes|c__Clostridia|o__Oscillospirales|f__Clostridium]_methylpentosum_group|g__Clostridium]_methylpentosum_group_unclassified|s__Clostridium]_methylpentosum_group_unclassified	0.0199	0.01211	0.02854	0	0.04383	0	0.00717	0	0	0.00711	0	0.03256	0	0	0.00291	0	0	0	0.00462	0	0.37004	0.0177	0.00301	0.02457
d__Bacteria|p__Firmicutes|c__Clostridia|o__Oscillospirales|f__Eubacterium]_coprostanoligenes_group	1.54544	3.17098	3.58677	1.87055	0.73797	0.71863	0.15481	0.91065	0.78832	0.11803	0.20849	0.08879	0.01302	0.007	0.84161	0.00734	0.02789	0	1.59104	1.58085	0	0.17556	0.1097	0
d__Bacteria|p__Firmicutes|c__Clostridia|o__Oscillospirales|f__Eubacterium]_coprostanoligenes_group|g__Eubacterium]_coprostanoligenes_group_unclassified	1.54544	3.17098	3.58677	1.87055	0.73797	0.71863	0.15481	0.91065	0.78832	0.11803	0.20849	0.08879	0.01302	0.007	0.84161	0.00734	0.02789	0	1.59104	1.58085	0	0.17556	0.1097	0
d__Bacteria|p__Firmicutes|c__Clostridia|o__Oscillospirales|f__Eubacterium]_coprostanoligenes_group|g__Eubacterium]_coprostanoligenes_group_unclassified|s__Eubacterium]_coprostanoligenes_group_unclassified	1.54544	3.17098	3.58677	1.87055	0.73797	0.71863	0.15481	0.91065	0.78832	0.11803	0.20849	0.08879	0.01302	0.007	0.84161	0.00734	0.02789	0	1.59104	1.58085	0	0.17556	0.1097	0
d__Bacteria|p__Firmicutes|c__Clostridia|o__Oscillospirales|f__Hungateiclostridiaceae	0	0	0	0	0	0	0	0	0	0.00284	0	0	0	0	0	0	0	0	0	0	0	0	0	0
d__Bacteria|p__Firmicutes|c__Clostridia|o__Oscillospirales|f__Hungateiclostridiaceae|g__Hungateiclostridiaceae_unclassified	0	0	0	0	0	0	0	0	0	0.00284	0	0	0	0	0	0	0	0	0	0	0	0	0	0
d__Bacteria|p__Firmicutes|c__Clostridia|o__Oscillospirales|f__Hungateiclostridiaceae|g__Hungateiclostridiaceae_unclassified|s__Hungateiclostridiaceae_unclassified	0	0	0	0	0	0	0	0	0	0.00284	0	0	0	0	0	0	0	0	0	0	0	0	0	0
d__Bacteria|p__Firmicutes|c__Clostridia|o__Oscillospirales|f__Hungateiclostridiaceae|g__Saccharofermentans	0	0	0	0	0	0	0	0	0	0	0	0	0	0	0	0	0	0	0	0	0	0	0	0
d__Bacteria|p__Firmicutes|c__Clostridia|o__Oscillospirales|f__Hungateiclostridiaceae|g__Saccharofermentans|s__Saccharofermentans_unclassified	0	0	0	0	0	0	0	0	0	0	0	0	0	0	0	0	0	0	0	0	0	0	0	0
d__Bacteria|p__Firmicutes|c__Clostridia|o__Oscillospirales|f__Oscillospiraceae	1.58384	4.19719	1.48248	1.7289	3.1215	1.77096	1.10226	0.50734	2.26803	2.16436	0.77708	1.07286	3.05714	0.50943	0.88811	1.9091	1.61775	0.69152	1.11557	1.41998	1.39828	2.1584	1.03691	1.15941
d__Bacteria|p__Firmicutes|c__Clostridia|o__Oscillospirales|f__Oscillospiraceae|g__Colidextribacter	0.73078	0.97173	0.5257	0.57884	1.33314	0.94058	0.58482	0.05985	0.75411	0.74231	0.29742	0.43802	1.21678	0.20293	0.28635	0.67846	0.67969	0.2286	0.27082	0.38168	0.39051	0.6816	0.19686	0.55898
d__Bacteria|p__Firmicutes|c__Clostridia|o__Oscillospirales|f__Oscillospiraceae|g__Colidextribacter|s__Colidextribacter_unclassified	0.73078	0.97173	0.5257	0.57884	1.33314	0.94058	0.58482	0.05985	0.75411	0.74231	0.29742	0.43802	1.21678	0.20293	0.28635	0.67846	0.67969	0.2286	0.27082	0.38168	0.39051	0.6816	0.19686	0.55898
d__Bacteria|p__Firmicutes|c__Clostridia|o__Oscillospirales|f__Oscillospiraceae|g__Flavonifractor	0	0	0	0.02437	0	0	0	0	0	0	0	0	0	0	0	0	0	0	0	0	0	0	0	0
d__Bacteria|p__Firmicutes|c__Clostridia|o__Oscillospirales|f__Oscillospiraceae|g__Flavonifractor|s__Flavonifractor_unclassified	0	0	0	0.02437	0	0	0	0	0	0	0	0	0	0	0	0	0	0	0	0	0	0	0	0
d__Bacteria|p__Firmicutes|c__Clostridia|o__Oscillospirales|f__Oscillospiraceae|g__Intestinimonas	0.1763	0.2558	0.44309	0.18127	0.27285	0.41442	0.11467	0.01568	0.49894	0.3612	0.06998	0.06955	0.10417	0.02659	0.32269	0.47581	0.16148	0.16859	0.37545	0.15794	0.03464	0.19327	0.1082	0.38698
d__Bacteria|p__Firmicutes|c__Clostridia|o__Oscillospirales|f__Oscillospiraceae|g__Intestinimonas|s__Intestinimonas_unclassified	0.1763	0.2558	0.44309	0.18127	0.27285	0.41442	0.11467	0.01568	0.49894	0.3612	0.06998	0.06955	0.10417	0.02659	0.32269	0.47581	0.16148	0.16859	0.37545	0.15794	0.03464	0.19327	0.1082	0.38698
d__Bacteria|p__Firmicutes|c__Clostridia|o__Oscillospirales|f__Oscillospiraceae|g__NK4A214_group	0.05545	0.06508	0.00601	0.07312	0.01979	0.06674	0.01433	0	0.03564	0.0128	0	0.00296	0	0.02379	0	0	0	0	0.03077	0	0.00787	0.01918	0	0.01689
d__Bacteria|p__Firmicutes|c__Clostridia|o__Oscillospirales|f__Oscillospiraceae|g__NK4A214_group|s__NK4A214_group_unclassified	0.05545	0.06508	0.00601	0.07312	0.01979	0.06674	0.01433	0	0.03564	0.0128	0	0.00296	0	0.02379	0	0	0	0	0.03077	0	0.00787	0.01918	0	0.01689
d__Bacteria|p__Firmicutes|c__Clostridia|o__Oscillospirales|f__Oscillospiraceae|g__Oscillibacter	0.29857	1.82236	0.26435	0.25591	0.76907	0.22971	0.10607	0.07268	0.19815	0.3996	0.06998	0.07251	0.72052	0.06858	0.04651	0.20266	0.38462	0.08573	0.17541	0.47967	0.65978	0.52964	0.14126	0.06296
d__Bacteria|p__Firmicutes|c__Clostridia|o__Oscillospirales|f__Oscillospiraceae|g__Oscillibacter|s__Oscillibacter_unclassified	0.29857	1.82236	0.26435	0.25591	0.76907	0.22971	0.10607	0.07268	0.19815	0.3996	0.06998	0.07251	0.72052	0.06858	0.04651	0.20266	0.38462	0.08573	0.17541	0.47967	0.65978	0.52964	0.14126	0.06296
d__Bacteria|p__Firmicutes|c__Clostridia|o__Oscillospirales|f__Oscillospiraceae|g__Oscillospiraceae_unclassified	0.20047	0.98838	0.18775	0.53771	0.64607	0.07295	0.20927	0.3178	0.57449	0.61433	0.30034	0.46318	0.9549	0.18054	0.14099	0.47434	0.28333	0.1886	0.22004	0.34659	0.30548	0.47358	0.56504	0.1336
d__Bacteria|p__Firmicutes|c__Clostridia|o__Oscillospirales|f__Oscillospiraceae|g__Oscillospiraceae_unclassified|s__Oscillospiraceae_unclassified	0.20047	0.98838	0.18775	0.53771	0.64607	0.07295	0.20927	0.3178	0.57449	0.61433	0.30034	0.46318	0.9549	0.18054	0.14099	0.47434	0.28333	0.1886	0.22004	0.34659	0.30548	0.47358	0.56504	0.1336
d__Bacteria|p__Firmicutes|c__Clostridia|o__Oscillospirales|f__Oscillospiraceae|g__Papillibacter	0	0	0	0	0	0	0	0	0	0	0	0	0	0	0	0	0	0	0	0	0	0	0	0
d__Bacteria|p__Firmicutes|c__Clostridia|o__Oscillospirales|f__Oscillospiraceae|g__Papillibacter|s__Papillibacter_unclassified	0	0	0	0	0	0	0	0	0	0	0	0	0	0	0	0	0	0	0	0	0	0	0	0
d__Bacteria|p__Firmicutes|c__Clostridia|o__Oscillospirales|f__Oscillospiraceae|g__UCG-002	0	0	0	0.01066	0	0	0	0	0	0	0	0	0	0	0	0	0	0	0	0	0	0	0	0
d__Bacteria|p__Firmicutes|c__Clostridia|o__Oscillospirales|f__Oscillospiraceae|g__UCG-002|s__UCG-002_unclassified	0	0	0	0.01066	0	0	0	0	0	0	0	0	0	0	0	0	0	0	0	0	0	0	0	0
d__Bacteria|p__Firmicutes|c__Clostridia|o__Oscillospirales|f__Oscillospiraceae|g__UCG-003	0.06967	0.01816	0.01352	0	0.05655	0.0357	0.02437	0.04133	0.01996	0.02275	0.0277	0.0148	0.0246	0	0.03343	0.0514	0.10863	0.02	0	0.05118	0	0.15196	0.01803	0
d__Bacteria|p__Firmicutes|c__Clostridia|o__Oscillospirales|f__Oscillospiraceae|g__UCG-003|s__UCG-003_unclassified	0.06967	0.01816	0.01352	0	0.05655	0.0357	0.02437	0.04133	0.01996	0.02275	0.0277	0.0148	0.0246	0	0.03343	0.0514	0.10863	0.02	0	0.05118	0	0.15196	0.01803	0
d__Bacteria|p__Firmicutes|c__Clostridia|o__Oscillospirales|f__Oscillospiraceae|g__UCG-005	0.0526	0.07568	0.03755	0.06245	0.02403	0.01086	0.0387	0	0.17534	0.00284	0	0.01184	0.03617	0	0.04942	0.02643	0	0	0.04308	0	0	0.10917	0.00301	0
d__Bacteria|p__Firmicutes|c__Clostridia|o__Oscillospirales|f__Oscillospiraceae|g__UCG-005|s__UCG-005_unclassified	0.0526	0.07568	0.03755	0.06245	0.02403	0.01086	0.0387	0	0.17534	0.00284	0	0.01184	0.03617	0	0.04942	0.02643	0	0	0.04308	0	0	0.10917	0.00301	0
d__Bacteria|p__Firmicutes|c__Clostridia|o__Oscillospirales|f__Oscillospiraceae|g__UCG-007	0	0	0.00451	0.00457	0	0	0.01003	0	0.0114	0.00853	0.01166	0	0	0.007	0.00872	0	0	0	0	0.00292	0	0	0.00451	0
d__Bacteria|p__Firmicutes|c__Clostridia|o__Oscillospirales|f__Oscillospiraceae|g__UCG-007|s__UCG-007_unclassified	0	0	0.00451	0.00457	0	0	0.01003	0	0.0114	0.00853	0.01166	0	0	0.007	0.00872	0	0	0	0	0.00292	0	0	0.00451	0
d__Bacteria|p__Firmicutes|c__Clostridia|o__Oscillospirales|f__Oscillospirales_unclassified	0	0	0.00751	0	0	0	0	0	0	0	0	0	0	0	0	0	0	0.00286	0	0	0	0	0	0
d__Bacteria|p__Firmicutes|c__Clostridia|o__Oscillospirales|f__Oscillospirales_unclassified|g__Oscillospirales_unclassified	0	0	0.00751	0	0	0	0	0	0	0	0	0	0	0	0	0	0	0.00286	0	0	0	0	0	0
d__Bacteria|p__Firmicutes|c__Clostridia|o__Oscillospirales|f__Oscillospirales_unclassified|g__Oscillospirales_unclassified|s__Oscillospirales_unclassified	0	0	0.00751	0	0	0	0	0	0	0	0	0	0	0	0	0	0	0.00286	0	0	0	0	0	0
d__Bacteria|p__Firmicutes|c__Clostridia|o__Oscillospirales|f__Ruminococcaceae	4.72447	1.35011	1.6567	1.71214	1.13663	2.10779	1.18112	0.67836	4.17683	1.7477	0.49279	0.56676	2.01253	0.49823	0.99859	4.06932	1.36527	0.8101	1.10942	1.09241	1.06132	2.92555	1.75674	0.35474
d__Bacteria|p__Firmicutes|c__Clostridia|o__Oscillospirales|f__Ruminococcaceae|g__Anaerofilum	0	0	0	0	0	0	0	0	0	0	0	0	0	0	0	0	0	0	0	0	0	0	0	0
d__Bacteria|p__Firmicutes|c__Clostridia|o__Oscillospirales|f__Ruminococcaceae|g__Anaerofilum|s__Anaerofilum_unclassified	0	0	0	0	0	0	0	0	0	0	0	0	0	0	0	0	0	0	0	0	0	0	0	0
d__Bacteria|p__Firmicutes|c__Clostridia|o__Oscillospirales|f__Ruminococcaceae|g__Anaerotruncus	0.38245	0.05449	0.00901	0.13709	0.0721	0.04346	0.22934	0.10831	1.3172	0.06115	0.07873	0.05327	0.90282	0.014	0.17879	2.31148	0.42573	0.50292	0.16618	0.42263	0.06614	0.62996	0.03006	0.01229
d__Bacteria|p__Firmicutes|c__Clostridia|o__Oscillospirales|f__Ruminococcaceae|g__Anaerotruncus|s__Anaerotruncus_unclassified	0.38245	0.05449	0.00901	0.13709	0.0721	0.04346	0.22934	0.10831	1.3172	0.06115	0.07873	0.05327	0.90282	0.014	0.17879	2.31148	0.42573	0.50292	0.16618	0.42263	0.06614	0.62996	0.03006	0.01229
d__Bacteria|p__Firmicutes|c__Clostridia|o__Oscillospirales|f__Ruminococcaceae|g__Candidatus_Soleaferrea	0	0	0	0	0	0	0.0086	0	0.00713	0.00995	0	0	0.00434	0	0	0.00294	0	0	0	0	0	0.0059	0	0
d__Bacteria|p__Firmicutes|c__Clostridia|o__Oscillospirales|f__Ruminococcaceae|g__Candidatus_Soleaferrea|s__Candidatus_Soleaferrea_unclassified	0	0	0	0	0	0	0.0086	0	0.00713	0.00995	0	0	0.00434	0	0	0.00294	0	0	0	0	0	0.0059	0	0
d__Bacteria|p__Firmicutes|c__Clostridia|o__Oscillospirales|f__Ruminococcaceae|g__Eubacterium]_siraeum_group	2.21224	0.13622	0.31542	0.12643	0.0622	0.82883	0	0.06841	0.1283	0	0.03645	0	0.068	0.20013	0.04797	0.14245	0.01468	0.03429	0.18157	0.07312	0.00472	0.77602	0.09467	0
d__Bacteria|p__Firmicutes|c__Clostridia|o__Oscillospirales|f__Ruminococcaceae|g__Eubacterium]_siraeum_group|s__Eubacterium]_siraeum_group_unclassified	2.21224	0.13622	0.31542	0.12643	0.0622	0.82883	0	0.06841	0.1283	0	0.03645	0	0.068	0.20013	0.04797	0.14245	0.01468	0.03429	0.18157	0.07312	0.00472	0.77602	0.09467	0
d__Bacteria|p__Firmicutes|c__Clostridia|o__Oscillospirales|f__Ruminococcaceae|g__Faecalibacterium	0	0	0.003	0.10206	0	0.00776	0	0	0	0	0	0	0	0	0	0	0	0	0	0	0	0	0	0
d__Bacteria|p__Firmicutes|c__Clostridia|o__Oscillospirales|f__Ruminococcaceae|g__Faecalibacterium|s__Faecalibacterium_unclassified	0	0	0.003	0.10206	0	0.00776	0	0	0	0	0	0	0	0	0	0	0	0	0	0	0	0	0	0
d__Bacteria|p__Firmicutes|c__Clostridia|o__Oscillospirales|f__Ruminococcaceae|g__Fournierella	0	0	0	0	0	0	0	0	0	0	0	0	0	0	0	0	0	0	0	0	0	0	0	0
d__Bacteria|p__Firmicutes|c__Clostridia|o__Oscillospirales|f__Ruminococcaceae|g__Fournierella|s__Fournierella_unclassified	0	0	0	0	0	0	0	0	0	0	0	0	0	0	0	0	0	0	0	0	0	0	0	0
d__Bacteria|p__Firmicutes|c__Clostridia|o__Oscillospirales|f__Ruminococcaceae|g__Harryflintia	0.11516	0.10595	0.01502	0.02285	0.0622	0.01397	0.0086	0.00998	0.08553	0.04408	0.00729	0.01924	0.06221	0	0.02762	0.16741	0.05138	0.00857	0.04308	0.07751	0.05826	0.05901	0.06913	0.00461
d__Bacteria|p__Firmicutes|c__Clostridia|o__Oscillospirales|f__Ruminococcaceae|g__Harryflintia|s__Harryflintia_unclassified	0.11516	0.10595	0.01502	0.02285	0.0622	0.01397	0.0086	0.00998	0.08553	0.04408	0.00729	0.01924	0.06221	0	0.02762	0.16741	0.05138	0.00857	0.04308	0.07751	0.05826	0.05901	0.06913	0.00461
d__Bacteria|p__Firmicutes|c__Clostridia|o__Oscillospirales|f__Ruminococcaceae|g__Incertae_Sedis	0.07962	0.23612	0.18925	0.12948	0.15127	0.35699	0.05734	0.38335	0.29081	0.11092	0.17496	0.30632	0.38341	0.24351	0.32123	0.38769	0.22461	0.07715	0.14926	0.18719	0.56058	0.21835	0.99483	0.14128
d__Bacteria|p__Firmicutes|c__Clostridia|o__Oscillospirales|f__Ruminococcaceae|g__Incertae_Sedis|s__Incertae_Sedis_unclassified	0.07962	0.23612	0.18925	0.12948	0.15127	0.35699	0.05734	0.38335	0.29081	0.11092	0.17496	0.30632	0.38341	0.24351	0.32123	0.38769	0.22461	0.07715	0.14926	0.18719	0.56058	0.21835	0.99483	0.14128
d__Bacteria|p__Firmicutes|c__Clostridia|o__Oscillospirales|f__Ruminococcaceae|g__Negativibacillus	0.07251	0.04238	0.03905	0.03503	0.12441	0.07916	0.06594	0	0.01283	0.01564	0.01895	0	0.05787	0	0.02762	0.14392	0.06019	0.00286	0.01077	0.07604	0.05669	0.04869	0.02555	0.00921
d__Bacteria|p__Firmicutes|c__Clostridia|o__Oscillospirales|f__Ruminococcaceae|g__Negativibacillus|s__Negativibacillus_unclassified	0.07251	0.04238	0.03905	0.03503	0.12441	0.07916	0.06594	0	0.01283	0.01564	0.01895	0	0.05787	0	0.02762	0.14392	0.06019	0.00286	0.01077	0.07604	0.05669	0.04869	0.02555	0.00921
d__Bacteria|p__Firmicutes|c__Clostridia|o__Oscillospirales|f__Ruminococcaceae|g__Paludicola	0.00569	0.01968	0	0.00457	0	0.00776	0.0043	0.0114	0	0.00427	0.00583	0	0	0	0	0	0	0	0	0.02047	0	0	0	0
d__Bacteria|p__Firmicutes|c__Clostridia|o__Oscillospirales|f__Ruminococcaceae|g__Paludicola|s__Paludicola_unclassified	0.00569	0.01968	0	0.00457	0	0.00776	0.0043	0.0114	0	0.00427	0.00583	0	0	0	0	0	0	0	0	0.02047	0	0	0	0
d__Bacteria|p__Firmicutes|c__Clostridia|o__Oscillospirales|f__Ruminococcaceae|g__Pygmaiobacter	0	0	0	0	0	0	0	0	0	0	0	0	0	0	0	0	0	0	0	0	0	0	0	0
d__Bacteria|p__Firmicutes|c__Clostridia|o__Oscillospirales|f__Ruminococcaceae|g__Pygmaiobacter|s__Pygmaiobacter_unclassified	0	0	0	0	0	0	0	0	0	0	0	0	0	0	0	0	0	0	0	0	0	0	0	0
d__Bacteria|p__Firmicutes|c__Clostridia|o__Oscillospirales|f__Ruminococcaceae|g__Ruminococcaceae_unclassified	0.32985	0.54489	0.23131	0.32141	0.44391	0.24679	0.02437	0.02708	0.15538	0.14932	0.03208	0.04587	0.43115	0.02099	0.00436	0.17916	0.20112	0.06429	0.35391	0.15794	0.29761	0.29506	0.46886	0.17506
d__Bacteria|p__Firmicutes|c__Clostridia|o__Oscillospirales|f__Ruminococcaceae|g__Ruminococcaceae_unclassified|s__Ruminococcaceae_unclassified	0.32985	0.54489	0.23131	0.32141	0.44391	0.24679	0.02437	0.02708	0.15538	0.14932	0.03208	0.04587	0.43115	0.02099	0.00436	0.17916	0.20112	0.06429	0.35391	0.15794	0.29761	0.29506	0.46886	0.17506
d__Bacteria|p__Firmicutes|c__Clostridia|o__Oscillospirales|f__Ruminococcaceae|g__Ruminococcus	1.50136	0.11957	0.84863	0.7403	0.16399	0.51841	0.72816	0.04275	2.08984	1.34099	0.11809	0.1317	0.07813	0.0042	0.38228	0.70196	0.37288	0.1143	0.18465	0.04972	0.01732	0.7111	0.07364	0.01229
d__Bacteria|p__Firmicutes|c__Clostridia|o__Oscillospirales|f__Ruminococcaceae|g__Ruminococcus|s__Ruminococcus_unclassified	1.50136	0.11957	0.84863	0.7403	0.16399	0.51841	0.72816	0.04275	2.08984	1.34099	0.11809	0.1317	0.07813	0.0042	0.38228	0.70196	0.37288	0.1143	0.18465	0.04972	0.01732	0.7111	0.07364	0.01229
d__Bacteria|p__Firmicutes|c__Clostridia|o__Oscillospirales|f__Ruminococcaceae|g__Subdoligranulum	0	0.00454	0	0.03199	0	0.00466	0	0	0	0	0	0	0	0.007	0	0	0	0	0	0	0	0.0059	0	0
d__Bacteria|p__Firmicutes|c__Clostridia|o__Oscillospirales|f__Ruminococcaceae|g__Subdoligranulum|s__Subdoligranulum_unclassified	0	0.00454	0	0.03199	0	0.00466	0	0	0	0	0	0	0	0.007	0	0	0	0	0	0	0	0.0059	0	0
d__Bacteria|p__Firmicutes|c__Clostridia|o__Oscillospirales|f__Ruminococcaceae|g__UBA1819	0.02559	0.08627	0.00601	0.06093	0.05655	0	0.05447	0.02708	0.08981	0.01138	0.02041	0.01036	0.0246	0.0084	0.00872	0.03231	0.01468	0.00572	0.02	0.02779	0	0.17556	0	0
d__Bacteria|p__Firmicutes|c__Clostridia|o__Oscillospirales|f__Ruminococcaceae|g__UBA1819|s__UBA1819_unclassified	0.02559	0.08627	0.00601	0.06093	0.05655	0	0.05447	0.02708	0.08981	0.01138	0.02041	0.01036	0.0246	0.0084	0.00872	0.03231	0.01468	0.00572	0.02	0.02779	0	0.17556	0	0
d__Bacteria|p__Firmicutes|c__Clostridia|o__Oscillospirales|f__UCG-010	0.14644	0.11655	0.35297	0.11729	0.02686	0.00931	0.04874	0.01283	0.02281	0.08817	0.01312	0.03108	0.09115	0	0.01163	0.05874	0.01321	0	0.02154	0.12284	0.05039	0.02508	0.03156	0.04453
d__Bacteria|p__Firmicutes|c__Clostridia|o__Oscillospirales|f__UCG-010|g__UCG-010_unclassified	0.14644	0.11655	0.35297	0.11729	0.02686	0.00931	0.04874	0.01283	0.02281	0.08817	0.01312	0.03108	0.09115	0	0.01163	0.05874	0.01321	0	0.02154	0.12284	0.05039	0.02508	0.03156	0.04453
d__Bacteria|p__Firmicutes|c__Clostridia|o__Oscillospirales|f__UCG-010|g__UCG-010_unclassified|s__UCG-010_unclassified	0.14644	0.11655	0.35297	0.11729	0.02686	0.00931	0.04874	0.01283	0.02281	0.08817	0.01312	0.03108	0.09115	0	0.01163	0.05874	0.01321	0	0.02154	0.12284	0.05039	0.02508	0.03156	0.04453
d__Bacteria|p__Firmicutes|c__Clostridia|o__Peptococcales	0.59429	0.48284	0.34697	0.34121	0.61356	0.402	0.1161	0.16816	0.33501	0.40244	0.19683	0.19533	0.748	0.20993	0.15844	0.2658	0.50647	0.15573	0.34467	0.65223	1.03927	0.17262	0.6477	0.38699
d__Bacteria|p__Firmicutes|c__Clostridia|o__Peptococcales|f__Peptococcaceae	0.59429	0.48284	0.34697	0.34121	0.61356	0.402	0.1161	0.16816	0.33501	0.40244	0.19683	0.19533	0.748	0.20993	0.15844	0.2658	0.50647	0.15573	0.34467	0.65223	1.03927	0.17262	0.6477	0.38699
d__Bacteria|p__Firmicutes|c__Clostridia|o__Peptococcales|f__Peptococcaceae|g__Peptococcaceae_unclassified	0.56159	0.21342	0.2974	0.26962	0.49339	0.38648	0.09747	0.09833	0.26658	0.36547	0.18662	0.19533	0.62213	0.19593	0.1439	0.22615	0.45362	0.13573	0.31082	0.62444	1.03927	0.12393	0.64469	0.33938
d__Bacteria|p__Firmicutes|c__Clostridia|o__Peptococcales|f__Peptococcaceae|g__Peptococcaceae_unclassified|s__Peptococcaceae_unclassified	0.56159	0.21342	0.2974	0.26962	0.49339	0.38648	0.09747	0.09833	0.26658	0.36547	0.18662	0.19533	0.62213	0.19593	0.1439	0.22615	0.45362	0.13573	0.31082	0.62444	1.03927	0.12393	0.64469	0.33938
d__Bacteria|p__Firmicutes|c__Clostridia|o__Peptococcales|f__Peptococcaceae|g__Peptococcus	0.0327	0.26942	0.04957	0.07159	0.12017	0.01552	0.01863	0.06983	0.06843	0.03697	0.01021	0	0.12587	0.014	0.01454	0.03965	0.05285	0.02	0.03385	0.02779	0	0.04869	0.00301	0.04761
d__Bacteria|p__Firmicutes|c__Clostridia|o__Peptococcales|f__Peptococcaceae|g__Peptococcus|s__Peptococcus_unclassified	0.0327	0.26942	0.04957	0.07159	0.12017	0.01552	0.01863	0.06983	0.06843	0.03697	0.01021	0	0.12587	0.014	0.01454	0.03965	0.05285	0.02	0.03385	0.02779	0	0.04869	0.00301	0.04761
d__Bacteria|p__Firmicutes|c__Clostridia|o__Peptostreptococcales-Tissierellales	0.22748	0.44197	0.16972	0.5834	0.14561	0.06674	0.04587	0.09691	0.1055	0.07252	0.08895	0.07103	0.23149	0.06998	0.18023	0.18062	0.17616	0.12716	0.18311	0.34659	0.38264	0.25523	0.39073	0.58355
d__Bacteria|p__Firmicutes|c__Clostridia|o__Peptostreptococcales-Tissierellales|f__Anaerovoracaceae	0.22748	0.44197	0.16221	0.31683	0.13572	0.06364	0.04157	0.09406	0.1055	0.07252	0.08603	0.07103	0.22281	0.06438	0.17587	0.18062	0.17616	0.12716	0.18311	0.34074	0.38264	0.24933	0.39073	0.58355
d__Bacteria|p__Firmicutes|c__Clostridia|o__Peptostreptococcales-Tissierellales|f__Anaerovoracaceae|g__Anaerovorax	0	0.01211	0	0	0.0099	0	0	0	0.01283	0	0	0	0.00289	0	0.01017	0.01615	0	0	0	0	0	0	0	0
d__Bacteria|p__Firmicutes|c__Clostridia|o__Peptostreptococcales-Tissierellales|f__Anaerovoracaceae|g__Anaerovorax|s__Anaerovorax_unclassified	0	0.01211	0	0	0.0099	0	0	0	0.01283	0	0	0	0.00289	0	0.01017	0.01615	0	0	0	0	0	0	0	0
d__Bacteria|p__Firmicutes|c__Clostridia|o__Peptostreptococcales-Tissierellales|f__Anaerovoracaceae|g__Eubacterium]_brachy_group	0.01706	0.11655	0.01802	0.0655	0.01272	0	0.00717	0.01853	0.02281	0.00853	0.04374	0	0.09838	0.007	0.01308	0.01175	0.01615	0.03715	0.02154	0.04826	0.05669	0.08114	0.07364	0.19196
d__Bacteria|p__Firmicutes|c__Clostridia|o__Peptostreptococcales-Tissierellales|f__Anaerovoracaceae|g__Eubacterium]_brachy_group|s__Eubacterium]_brachy_group_unclassified	0.01706	0.11655	0.01802	0.0655	0.01272	0	0.00717	0.01853	0.02281	0.00853	0.04374	0	0.09838	0.007	0.01308	0.01175	0.01615	0.03715	0.02154	0.04826	0.05669	0.08114	0.07364	0.19196
d__Bacteria|p__Firmicutes|c__Clostridia|o__Peptostreptococcales-Tissierellales|f__Anaerovoracaceae|g__Eubacterium]_nodatum_group	0.04692	0.26942	0.06909	0.18431	0.00707	0.01397	0	0.0513	0.01426	0.01991	0.02333	0.04883	0.06366	0.02659	0.07122	0.04846	0.05725	0.06429	0.05232	0.09506	0.17006	0.0959	0.19536	0.17046
d__Bacteria|p__Firmicutes|c__Clostridia|o__Peptostreptococcales-Tissierellales|f__Anaerovoracaceae|g__Eubacterium]_nodatum_group|s__Eubacterium]_nodatum_group_unclassified	0.04692	0.26942	0.06909	0.18431	0.00707	0.01397	0	0.0513	0.01426	0.01991	0.02333	0.04883	0.06366	0.02659	0.07122	0.04846	0.05725	0.06429	0.05232	0.09506	0.17006	0.0959	0.19536	0.17046
d__Bacteria|p__Firmicutes|c__Clostridia|o__Peptostreptococcales-Tissierellales|f__Anaerovoracaceae|g__Family_XIII_AD3011_group	0.03981	0.03935	0.06008	0.01828	0.05655	0.02173	0.0129	0	0.00428	0	0.00875	0	0.00579	0.007	0.05814	0.01615	0	0.00572	0.01385	0.05703	0	0.00738	0.02104	0.03378
d__Bacteria|p__Firmicutes|c__Clostridia|o__Peptostreptococcales-Tissierellales|f__Anaerovoracaceae|g__Family_XIII_AD3011_group|s__Family_XIII_AD3011_group_unclassified	0.03981	0.03935	0.06008	0.01828	0.05655	0.02173	0.0129	0	0.00428	0	0.00875	0	0.00579	0.007	0.05814	0.01615	0	0.00572	0.01385	0.05703	0	0.00738	0.02104	0.03378
d__Bacteria|p__Firmicutes|c__Clostridia|o__Peptostreptococcales-Tissierellales|f__Anaerovoracaceae|g__Family_XIII_UCG-001	0.12369	0.00454	0.01502	0.04874	0.04948	0.02794	0.0215	0.02423	0.05132	0.04408	0.01021	0.0222	0.05209	0.02379	0.02326	0.08811	0.10276	0.02	0.0954	0.14039	0.15589	0.06491	0.10069	0.18735
d__Bacteria|p__Firmicutes|c__Clostridia|o__Peptostreptococcales-Tissierellales|f__Anaerovoracaceae|g__Family_XIII_UCG-001|s__Family_XIII_UCG-001_unclassified	0.12369	0.00454	0.01502	0.04874	0.04948	0.02794	0.0215	0.02423	0.05132	0.04408	0.01021	0.0222	0.05209	0.02379	0.02326	0.08811	0.10276	0.02	0.0954	0.14039	0.15589	0.06491	0.10069	0.18735
d__Bacteria|p__Firmicutes|c__Clostridia|o__Peptostreptococcales-Tissierellales|f__Family_XI	0	0	0.00751	0.01676	0.00989	0.0031	0.0043	0.00285	0	0	0	0	0.00868	0.0056	0.00436	0	0	0	0	0	0	0.0059	0	0
d__Bacteria|p__Firmicutes|c__Clostridia|o__Peptostreptococcales-Tissierellales|f__Family_XI|g__Anaerococcus	0	0	0	0.01371	0.00565	0	0	0	0	0	0	0	0	0	0	0	0	0	0	0	0	0.0059	0	0
d__Bacteria|p__Firmicutes|c__Clostridia|o__Peptostreptococcales-Tissierellales|f__Family_XI|g__Anaerococcus|s__Anaerococcus_unclassified	0	0	0	0.01371	0.00565	0	0	0	0	0	0	0	0	0	0	0	0	0	0	0	0	0.0059	0	0
d__Bacteria|p__Firmicutes|c__Clostridia|o__Peptostreptococcales-Tissierellales|f__Family_XI|g__Anaerosalibacter	0	0	0	0	0	0	0	0	0	0	0	0	0.00434	0	0	0	0	0	0	0	0	0	0	0
d__Bacteria|p__Firmicutes|c__Clostridia|o__Peptostreptococcales-Tissierellales|f__Family_XI|g__Anaerosalibacter|s__Anaerosalibacter_unclassified	0	0	0	0	0	0	0	0	0	0	0	0	0.00434	0	0	0	0	0	0	0	0	0	0	0
d__Bacteria|p__Firmicutes|c__Clostridia|o__Peptostreptococcales-Tissierellales|f__Family_XI|g__Finegoldia	0	0	0	0.00305	0	0	0	0	0	0	0	0	0	0	0	0	0	0	0	0	0	0	0	0
d__Bacteria|p__Firmicutes|c__Clostridia|o__Peptostreptococcales-Tissierellales|f__Family_XI|g__Finegoldia|s__Finegoldia_unclassified	0	0	0	0.00305	0	0	0	0	0	0	0	0	0	0	0	0	0	0	0	0	0	0	0	0
d__Bacteria|p__Firmicutes|c__Clostridia|o__Peptostreptococcales-Tissierellales|f__Family_XI|g__Helcococcus	0	0	0.00751	0	0.00424	0.0031	0	0	0	0	0	0	0	0	0	0	0	0	0	0	0	0	0	0
d__Bacteria|p__Firmicutes|c__Clostridia|o__Peptostreptococcales-Tissierellales|f__Family_XI|g__Helcococcus|s__Helcococcus_unclassified	0	0	0.00751	0	0.00424	0.0031	0	0	0	0	0	0	0	0	0	0	0	0	0	0	0	0	0	0
d__Bacteria|p__Firmicutes|c__Clostridia|o__Peptostreptococcales-Tissierellales|f__Family_XI|g__Parvimonas	0	0	0	0	0	0	0.0043	0.00285	0	0	0	0	0	0	0.00436	0	0	0	0	0	0	0	0	0
d__Bacteria|p__Firmicutes|c__Clostridia|o__Peptostreptococcales-Tissierellales|f__Family_XI|g__Parvimonas|s__Parvimonas_unclassified	0	0	0	0	0	0	0.0043	0.00285	0	0	0	0	0	0	0.00436	0	0	0	0	0	0	0	0	0
d__Bacteria|p__Firmicutes|c__Clostridia|o__Peptostreptococcales-Tissierellales|f__Family_XI|g__Peptoniphilus	0	0	0	0	0	0	0	0	0	0	0	0	0.00434	0.0056	0	0	0	0	0	0	0	0	0	0
d__Bacteria|p__Firmicutes|c__Clostridia|o__Peptostreptococcales-Tissierellales|f__Family_XI|g__Peptoniphilus|s__Peptoniphilus_unclassified	0	0	0	0	0	0	0	0	0	0	0	0	0.00434	0.0056	0	0	0	0	0	0	0	0	0	0
d__Bacteria|p__Firmicutes|c__Clostridia|o__Peptostreptococcales-Tissierellales|f__Family_XI|g__Tepidimicrobium	0	0	0	0	0	0	0	0	0	0	0	0	0	0	0	0	0	0	0	0	0	0	0	0
d__Bacteria|p__Firmicutes|c__Clostridia|o__Peptostreptococcales-Tissierellales|f__Family_XI|g__Tepidimicrobium|s__Tepidimicrobium_unclassified	0	0	0	0	0	0	0	0	0	0	0	0	0	0	0	0	0	0	0	0	0	0	0	0
d__Bacteria|p__Firmicutes|c__Clostridia|o__Peptostreptococcales-Tissierellales|f__Peptostreptococcaceae	0	0	0	0.24981	0	0	0	0	0	0	0.00292	0	0	0	0	0	0	0	0	0.00585	0	0	0	0
d__Bacteria|p__Firmicutes|c__Clostridia|o__Peptostreptococcales-Tissierellales|f__Peptostreptococcaceae|g__Asaccharospora	0	0	0	0	0	0	0	0	0	0	0	0	0	0	0	0	0	0	0	0.00585	0	0	0	0
d__Bacteria|p__Firmicutes|c__Clostridia|o__Peptostreptococcales-Tissierellales|f__Peptostreptococcaceae|g__Asaccharospora|s__Asaccharospora_unclassified	0	0	0	0	0	0	0	0	0	0	0	0	0	0	0	0	0	0	0	0.00585	0	0	0	0
d__Bacteria|p__Firmicutes|c__Clostridia|o__Peptostreptococcales-Tissierellales|f__Peptostreptococcaceae|g__Filifactor	0	0	0	0	0	0	0	0	0	0	0	0	0	0	0	0	0	0	0	0	0	0	0	0
d__Bacteria|p__Firmicutes|c__Clostridia|o__Peptostreptococcales-Tissierellales|f__Peptostreptococcaceae|g__Filifactor|s__Filifactor_unclassified	0	0	0	0	0	0	0	0	0	0	0	0	0	0	0	0	0	0	0	0	0	0	0	0
d__Bacteria|p__Firmicutes|c__Clostridia|o__Peptostreptococcales-Tissierellales|f__Peptostreptococcaceae|g__Romboutsia	0	0	0	0.24981	0	0	0	0	0	0	0.00292	0	0	0	0	0	0	0	0	0	0	0	0	0
d__Bacteria|p__Firmicutes|c__Clostridia|o__Peptostreptococcales-Tissierellales|f__Peptostreptococcaceae|g__Romboutsia|s__Romboutsia_unclassified	0	0	0	0.24981	0	0	0	0	0	0	0.00292	0	0	0	0	0	0	0	0	0	0	0	0	0
d__Bacteria|p__Firmicutes|c__Erysipelotrichia	0.22179	0.21947	0.0736	0.26048	0.05797	0.0031	0.20928	0.36198	0.0114	0.74942	0.20557	0.04883	0.0463	0.02519	0.08285	0.10133	0.07927	0.02	0.05078	0.0234	0.06456	0.08704	0.10069	0.04453
d__Bacteria|p__Firmicutes|c__Erysipelotrichia|o__Erysipelotrichales	0.22179	0.21947	0.0736	0.26048	0.05797	0.0031	0.20928	0.36198	0.0114	0.74942	0.20557	0.04883	0.0463	0.02519	0.08285	0.10133	0.07927	0.02	0.05078	0.0234	0.06456	0.08704	0.10069	0.04453
d__Bacteria|p__Firmicutes|c__Erysipelotrichia|o__Erysipelotrichales|f__Erysipelotrichaceae	0.22179	0.21947	0.0736	0.26048	0.05797	0.0031	0.20928	0.36198	0.0114	0.74942	0.20557	0.04883	0.0463	0.02519	0.08285	0.10133	0.07927	0.02	0.05078	0.0234	0.06456	0.08704	0.10069	0.04453
d__Bacteria|p__Firmicutes|c__Erysipelotrichia|o__Erysipelotrichales|f__Erysipelotrichaceae|g__Absiella	0.22179	0.21947	0.0736	0.26048	0.03676	0.0031	0.20641	0.3577	0.0114	0.74942	0.20557	0.04883	0.0463	0.02239	0.08285	0.10133	0.07927	0.02	0.05078	0.01901	0.06456	0.08704	0.07514	0.04453
d__Bacteria|p__Firmicutes|c__Erysipelotrichia|o__Erysipelotrichales|f__Erysipelotrichaceae|g__Absiella|s__Absiella_sp.	0.22179	0.21947	0.0736	0.26048	0.03676	0.0031	0.20641	0.3577	0.0114	0.74942	0.20557	0.04883	0.0463	0.02239	0.08285	0.10133	0.07927	0.02	0.05078	0.01901	0.06456	0.08704	0.07514	0.04453
d__Bacteria|p__Firmicutes|c__Erysipelotrichia|o__Erysipelotrichales|f__Erysipelotrichaceae|g__Allobaculum	0	0	0	0	0	0	0	0.00428	0	0	0	0	0	0	0	0	0	0	0	0	0	0	0	0
d__Bacteria|p__Firmicutes|c__Erysipelotrichia|o__Erysipelotrichales|f__Erysipelotrichaceae|g__Allobaculum|s__uncultured_Allobaculum_sp.	0	0	0	0	0	0	0	0.00428	0	0	0	0	0	0	0	0	0	0	0	0	0	0	0	0
d__Bacteria|p__Firmicutes|c__Erysipelotrichia|o__Erysipelotrichales|f__Erysipelotrichaceae|g__Candidatus_Stoquefichus	0	0	0	0	0	0	0.00287	0	0	0	0	0	0	0.0028	0	0	0	0	0	0	0	0	0	0
d__Bacteria|p__Firmicutes|c__Erysipelotrichia|o__Erysipelotrichales|f__Erysipelotrichaceae|g__Candidatus_Stoquefichus|s__Candidatus_Stoquefichus_sp._SB1	0	0	0	0	0	0	0.00287	0	0	0	0	0	0	0.0028	0	0	0	0	0	0	0	0	0	0
d__Bacteria|p__Firmicutes|c__Erysipelotrichia|o__Erysipelotrichales|f__Erysipelotrichaceae|g__Erysipelatoclostridium	0	0	0	0	0.02121	0	0	0	0	0	0	0	0	0	0	0	0	0	0	0	0	0	0.02555	0
d__Bacteria|p__Firmicutes|c__Erysipelotrichia|o__Erysipelotrichales|f__Erysipelotrichaceae|g__Erysipelatoclostridium|s__Erysipelatoclostridium_sp._SNUG30386	0	0	0	0	0.02121	0	0	0	0	0	0	0	0	0	0	0	0	0	0	0	0	0	0.02555	0
d__Bacteria|p__Firmicutes|c__Erysipelotrichia|o__Erysipelotrichales|f__Erysipelotrichaceae|g__Longibaculum	0	0	0	0	0	0	0	0	0	0	0	0	0	0	0	0	0	0	0	0.00439	0	0	0	0
d__Bacteria|p__Firmicutes|c__Erysipelotrichia|o__Erysipelotrichales|f__Erysipelotrichaceae|g__Longibaculum|s__Longibaculum_muris	0	0	0	0	0	0	0	0	0	0	0	0	0	0	0	0	0	0	0	0.00439	0	0	0	0
d__Bacteria|p__Firmicutes|c__Firmicutes_unclassified	0.63979	1.12157	1.1295	0.87587	0.79593	0.65034	0.52318	0.65983	0.804	0.53042	0.53653	0.39954	0.92597	0.17774	1.46809	0.72252	0.76484	0.22289	1.0571	0.38607	0.61884	0.6875	0.57406	0.62655
d__Bacteria|p__Firmicutes|c__Firmicutes_unclassified|o__Firmicutes_unclassified	0.63979	1.12157	1.1295	0.87587	0.79593	0.65034	0.52318	0.65983	0.804	0.53042	0.53653	0.39954	0.92597	0.17774	1.46809	0.72252	0.76484	0.22289	1.0571	0.38607	0.61884	0.6875	0.57406	0.62655
d__Bacteria|p__Firmicutes|c__Firmicutes_unclassified|o__Firmicutes_unclassified|f__Firmicutes_unclassified	0.63979	1.12157	1.1295	0.87587	0.79593	0.65034	0.52318	0.65983	0.804	0.53042	0.53653	0.39954	0.92597	0.17774	1.46809	0.72252	0.76484	0.22289	1.0571	0.38607	0.61884	0.6875	0.57406	0.62655
d__Bacteria|p__Firmicutes|c__Firmicutes_unclassified|o__Firmicutes_unclassified|f__Firmicutes_unclassified|g__Firmicutes_unclassified	0.63979	1.12157	1.1295	0.87587	0.79593	0.65034	0.52318	0.65983	0.804	0.53042	0.53653	0.39954	0.92597	0.17774	1.46809	0.72252	0.76484	0.22289	1.0571	0.38607	0.61884	0.6875	0.57406	0.62655
d__Bacteria|p__Firmicutes|c__Firmicutes_unclassified|o__Firmicutes_unclassified|f__Firmicutes_unclassified|g__Firmicutes_unclassified|s__Firmicutes_unclassified	0.63979	1.12157	1.1295	0.87587	0.79593	0.65034	0.52318	0.65983	0.804	0.53042	0.53653	0.39954	0.92597	0.17774	1.46809	0.72252	0.76484	0.22289	1.0571	0.38607	0.61884	0.6875	0.57406	0.62655
d__Bacteria|p__Firmicutes|c__Negativicutes	0	0	0	0.12186	0	0	0	0	0	0	0	0	0	0	0.00872	0	0	0	0	0	0	0	0	0
d__Bacteria|p__Firmicutes|c__Negativicutes|o__Acidaminococcales	0	0	0	0.01676	0	0	0	0	0	0	0	0	0	0	0	0	0	0	0	0	0	0	0	0
d__Bacteria|p__Firmicutes|c__Negativicutes|o__Acidaminococcales|f__Acidaminococcaceae	0	0	0	0.01676	0	0	0	0	0	0	0	0	0	0	0	0	0	0	0	0	0	0	0	0
d__Bacteria|p__Firmicutes|c__Negativicutes|o__Acidaminococcales|f__Acidaminococcaceae|g__Phascolarctobacterium	0	0	0	0.01676	0	0	0	0	0	0	0	0	0	0	0	0	0	0	0	0	0	0	0	0
d__Bacteria|p__Firmicutes|c__Negativicutes|o__Acidaminococcales|f__Acidaminococcaceae|g__Phascolarctobacterium|s__Phascolarctobacterium_faecium	0	0	0	0.00762	0	0	0	0	0	0	0	0	0	0	0	0	0	0	0	0	0	0	0	0
d__Bacteria|p__Firmicutes|c__Negativicutes|o__Acidaminococcales|f__Acidaminococcaceae|g__Phascolarctobacterium|s__Phascolarctobacterium_unclassified	0	0	0	0.00914	0	0	0	0	0	0	0	0	0	0	0	0	0	0	0	0	0	0	0	0
d__Bacteria|p__Firmicutes|c__Negativicutes|o__Veillonellales-Selenomonadales	0	0	0	0.1051	0	0	0	0	0	0	0	0	0	0	0.00872	0	0	0	0	0	0	0	0	0
d__Bacteria|p__Firmicutes|c__Negativicutes|o__Veillonellales-Selenomonadales|f__Selenomonadaceae	0	0	0	0.03503	0	0	0	0	0	0	0	0	0	0	0	0	0	0	0	0	0	0	0	0
d__Bacteria|p__Firmicutes|c__Negativicutes|o__Veillonellales-Selenomonadales|f__Selenomonadaceae|g__Megamonas	0	0	0	0.03503	0	0	0	0	0	0	0	0	0	0	0	0	0	0	0	0	0	0	0	0
d__Bacteria|p__Firmicutes|c__Negativicutes|o__Veillonellales-Selenomonadales|f__Selenomonadaceae|g__Megamonas|s__Megamonas_unclassified	0	0	0	0.03503	0	0	0	0	0	0	0	0	0	0	0	0	0	0	0	0	0	0	0	0
d__Bacteria|p__Firmicutes|c__Negativicutes|o__Veillonellales-Selenomonadales|f__Veillonellaceae	0	0	0	0.07007	0	0	0	0	0	0	0	0	0	0	0.00872	0	0	0	0	0	0	0	0	0
d__Bacteria|p__Firmicutes|c__Negativicutes|o__Veillonellales-Selenomonadales|f__Veillonellaceae|g__Anaeroglobus	0	0	0	0.00457	0	0	0	0	0	0	0	0	0	0	0	0	0	0	0	0	0	0	0	0
d__Bacteria|p__Firmicutes|c__Negativicutes|o__Veillonellales-Selenomonadales|f__Veillonellaceae|g__Anaeroglobus|s__Anaeroglobus_unclassified	0	0	0	0.00457	0	0	0	0	0	0	0	0	0	0	0	0	0	0	0	0	0	0	0	0
d__Bacteria|p__Firmicutes|c__Negativicutes|o__Veillonellales-Selenomonadales|f__Veillonellaceae|g__Dialister	0	0	0	0.0457	0	0	0	0	0	0	0	0	0	0	0.00872	0	0	0	0	0	0	0	0	0
d__Bacteria|p__Firmicutes|c__Negativicutes|o__Veillonellales-Selenomonadales|f__Veillonellaceae|g__Dialister|s__Dialister_unclassified	0	0	0	0.0457	0	0	0	0	0	0	0	0	0	0	0.00872	0	0	0	0	0	0	0	0	0
d__Bacteria|p__Firmicutes|c__Negativicutes|o__Veillonellales-Selenomonadales|f__Veillonellaceae|g__Megasphaera	0	0	0	0.0198	0	0	0	0	0	0	0	0	0	0	0	0	0	0	0	0	0	0	0	0
d__Bacteria|p__Firmicutes|c__Negativicutes|o__Veillonellales-Selenomonadales|f__Veillonellaceae|g__Megasphaera|s__Megasphaera_unclassified	0	0	0	0.0198	0	0	0	0	0	0	0	0	0	0	0	0	0	0	0	0	0	0	0	0
d__Bacteria|p__Fusobacteriota	0	0	0	0.01219	0	0	0	0.0057	0	0	0	0	0	0	0	0.00734	0	0	0	0	0	0	0	0
d__Bacteria|p__Fusobacteriota|c__Fusobacteriia	0	0	0	0.01219	0	0	0	0.0057	0	0	0	0	0	0	0	0.00734	0	0	0	0	0	0	0	0
d__Bacteria|p__Fusobacteriota|c__Fusobacteriia|o__Fusobacteriales	0	0	0	0.01219	0	0	0	0.0057	0	0	0	0	0	0	0	0.00734	0	0	0	0	0	0	0	0
d__Bacteria|p__Fusobacteriota|c__Fusobacteriia|o__Fusobacteriales|f__Fusobacteriaceae	0	0	0	0.01219	0	0	0	0.0057	0	0	0	0	0	0	0	0.00734	0	0	0	0	0	0	0	0
d__Bacteria|p__Fusobacteriota|c__Fusobacteriia|o__Fusobacteriales|f__Fusobacteriaceae|g__Fusobacterium	0	0	0	0.01219	0	0	0	0.0057	0	0	0	0	0	0	0	0.00734	0	0	0	0	0	0	0	0
d__Bacteria|p__Fusobacteriota|c__Fusobacteriia|o__Fusobacteriales|f__Fusobacteriaceae|g__Fusobacterium|s__Fusobacterium_unclassified	0	0	0	0.01219	0	0	0	0.0057	0	0	0	0	0	0	0	0.00734	0	0	0	0	0	0	0	0
d__Bacteria|p__Gemmatimonadota	0	0	0	0.02437	0	0	0	0	0	0	0	0	0	0	0	0	0	0	0	0	0.00315	0	0	0
d__Bacteria|p__Gemmatimonadota|c__BD2-11_terrestrial_group	0	0	0	0.00457	0	0	0	0	0	0	0	0	0	0	0	0	0	0	0	0	0	0	0	0
d__Bacteria|p__Gemmatimonadota|c__BD2-11_terrestrial_group|o__BD2-11_terrestrial_group_unclassified	0	0	0	0.00457	0	0	0	0	0	0	0	0	0	0	0	0	0	0	0	0	0	0	0	0
d__Bacteria|p__Gemmatimonadota|c__BD2-11_terrestrial_group|o__BD2-11_terrestrial_group_unclassified|f__BD2-11_terrestrial_group_unclassified	0	0	0	0.00457	0	0	0	0	0	0	0	0	0	0	0	0	0	0	0	0	0	0	0	0
d__Bacteria|p__Gemmatimonadota|c__BD2-11_terrestrial_group|o__BD2-11_terrestrial_group_unclassified|f__BD2-11_terrestrial_group_unclassified|g__BD2-11_terrestrial_group_unclassified	0	0	0	0.00457	0	0	0	0	0	0	0	0	0	0	0	0	0	0	0	0	0	0	0	0
d__Bacteria|p__Gemmatimonadota|c__BD2-11_terrestrial_group|o__BD2-11_terrestrial_group_unclassified|f__BD2-11_terrestrial_group_unclassified|g__BD2-11_terrestrial_group_unclassified|s__BD2-11_terrestrial_group_unclassified	0	0	0	0.00457	0	0	0	0	0	0	0	0	0	0	0	0	0	0	0	0	0	0	0	0
d__Bacteria|p__Gemmatimonadota|c__Gemmatimonadetes	0	0	0	0.0198	0	0	0	0	0	0	0	0	0	0	0	0	0	0	0	0	0.00315	0	0	0
d__Bacteria|p__Gemmatimonadota|c__Gemmatimonadetes|o__Gemmatimonadales	0	0	0	0.0198	0	0	0	0	0	0	0	0	0	0	0	0	0	0	0	0	0.00315	0	0	0
d__Bacteria|p__Gemmatimonadota|c__Gemmatimonadetes|o__Gemmatimonadales|f__Gemmatimonadaceae	0	0	0	0.0198	0	0	0	0	0	0	0	0	0	0	0	0	0	0	0	0	0.00315	0	0	0
d__Bacteria|p__Gemmatimonadota|c__Gemmatimonadetes|o__Gemmatimonadales|f__Gemmatimonadaceae|g__Gemmatimonadaceae_unclassified	0	0	0	0.0198	0	0	0	0	0	0	0	0	0	0	0	0	0	0	0	0	0.00315	0	0	0
d__Bacteria|p__Gemmatimonadota|c__Gemmatimonadetes|o__Gemmatimonadales|f__Gemmatimonadaceae|g__Gemmatimonadaceae_unclassified|s__Gemmatimonadaceae_unclassified	0	0	0	0.0198	0	0	0	0	0	0	0	0	0	0	0	0	0	0	0	0	0.00315	0	0	0
d__Bacteria|p__Myxococcota	0	0	0	0.00762	0	0	0	0	0	0	0	0	0	0	0	0	0	0	0	0	0	0	0	0
d__Bacteria|p__Myxococcota|c__Polyangia	0	0	0	0.00762	0	0	0	0	0	0	0	0	0	0	0	0	0	0	0	0	0	0	0	0
d__Bacteria|p__Myxococcota|c__Polyangia|o__Haliangiales	0	0	0	0.00457	0	0	0	0	0	0	0	0	0	0	0	0	0	0	0	0	0	0	0	0
d__Bacteria|p__Myxococcota|c__Polyangia|o__Haliangiales|f__Haliangiaceae	0	0	0	0.00457	0	0	0	0	0	0	0	0	0	0	0	0	0	0	0	0	0	0	0	0
d__Bacteria|p__Myxococcota|c__Polyangia|o__Haliangiales|f__Haliangiaceae|g__Haliangium	0	0	0	0.00457	0	0	0	0	0	0	0	0	0	0	0	0	0	0	0	0	0	0	0	0
d__Bacteria|p__Myxococcota|c__Polyangia|o__Haliangiales|f__Haliangiaceae|g__Haliangium|s__Haliangium_unclassified	0	0	0	0.00457	0	0	0	0	0	0	0	0	0	0	0	0	0	0	0	0	0	0	0	0
d__Bacteria|p__Myxococcota|c__Polyangia|o__Polyangiales	0	0	0	0.00305	0	0	0	0	0	0	0	0	0	0	0	0	0	0	0	0	0	0	0	0
d__Bacteria|p__Myxococcota|c__Polyangia|o__Polyangiales|f__BIrii41	0	0	0	0.00305	0	0	0	0	0	0	0	0	0	0	0	0	0	0	0	0	0	0	0	0
d__Bacteria|p__Myxococcota|c__Polyangia|o__Polyangiales|f__BIrii41|g__BIrii41_unclassified	0	0	0	0.00305	0	0	0	0	0	0	0	0	0	0	0	0	0	0	0	0	0	0	0	0
d__Bacteria|p__Myxococcota|c__Polyangia|o__Polyangiales|f__BIrii41|g__BIrii41_unclassified|s__BIrii41_unclassified	0	0	0	0.00305	0	0	0	0	0	0	0	0	0	0	0	0	0	0	0	0	0	0	0	0
d__Bacteria|p__Patescibacteria	0.80044	0.6342	0.9012	0.42042	0.42836	0.50133	0.62496	0.67693	0.35638	0.36547	0.17496	0.14946	0.46588	0.69415	0.48839	0.54042	0.80154	0.7401	0.32621	0.42702	0.0992	0.55324	0.18484	0.27488
d__Bacteria|p__Patescibacteria|c__Saccharimonadia	0.80044	0.6342	0.9012	0.42042	0.42836	0.50133	0.62496	0.67693	0.35638	0.36547	0.17496	0.14946	0.46588	0.69415	0.48839	0.54042	0.80154	0.7401	0.32621	0.42702	0.0992	0.55324	0.18484	0.27488
d__Bacteria|p__Patescibacteria|c__Saccharimonadia|o__Saccharimonadales	0.80044	0.6342	0.9012	0.42042	0.42836	0.50133	0.62496	0.67693	0.35638	0.36547	0.17496	0.14946	0.46588	0.69415	0.48839	0.54042	0.80154	0.7401	0.32621	0.42702	0.0992	0.55324	0.18484	0.27488
d__Bacteria|p__Patescibacteria|c__Saccharimonadia|o__Saccharimonadales|f__Saccharimonadaceae	0.80044	0.6342	0.9012	0.42042	0.42836	0.49202	0.62496	0.67693	0.35638	0.36547	0.17496	0.14946	0.46588	0.69415	0.48839	0.54042	0.80154	0.7401	0.32621	0.42702	0.0992	0.55324	0.18484	0.27488
d__Bacteria|p__Patescibacteria|c__Saccharimonadia|o__Saccharimonadales|f__Saccharimonadaceae|g__Candidatus_Saccharimonas	0.80044	0.6342	0.9012	0.40823	0.42836	0.49202	0.62496	0.67693	0.35638	0.36547	0.17496	0.14946	0.46588	0.69415	0.48839	0.54042	0.80154	0.7401	0.32621	0.42702	0.0992	0.55324	0.18484	0.27488
d__Bacteria|p__Patescibacteria|c__Saccharimonadia|o__Saccharimonadales|f__Saccharimonadaceae|g__Candidatus_Saccharimonas|s__Candidatus_Saccharimonas_unclassified	0.80044	0.6342	0.9012	0.40823	0.42836	0.49202	0.62496	0.67693	0.35638	0.36547	0.17496	0.14946	0.46588	0.69415	0.48839	0.54042	0.80154	0.7401	0.32621	0.42702	0.0992	0.55324	0.18484	0.27488
d__Bacteria|p__Patescibacteria|c__Saccharimonadia|o__Saccharimonadales|f__Saccharimonadaceae|g__Saccharimonadaceae_unclassified	0	0	0	0.00762	0	0	0	0	0	0	0	0	0	0	0	0	0	0	0	0	0	0	0	0
d__Bacteria|p__Patescibacteria|c__Saccharimonadia|o__Saccharimonadales|f__Saccharimonadaceae|g__Saccharimonadaceae_unclassified|s__Saccharimonadaceae_unclassified	0	0	0	0.00762	0	0	0	0	0	0	0	0	0	0	0	0	0	0	0	0	0	0	0	0
d__Bacteria|p__Patescibacteria|c__Saccharimonadia|o__Saccharimonadales|f__Saccharimonadaceae|g__TM7x	0	0	0	0.00457	0	0	0	0	0	0	0	0	0	0	0	0	0	0	0	0	0	0	0	0
d__Bacteria|p__Patescibacteria|c__Saccharimonadia|o__Saccharimonadales|f__Saccharimonadaceae|g__TM7x|s__TM7x_unclassified	0	0	0	0.00457	0	0	0	0	0	0	0	0	0	0	0	0	0	0	0	0	0	0	0	0
d__Bacteria|p__Patescibacteria|c__Saccharimonadia|o__Saccharimonadales|f__Saccharimonadales_unclassified	0	0	0	0	0	0.00931	0	0	0	0	0	0	0	0	0	0	0	0	0	0	0	0	0	0
d__Bacteria|p__Patescibacteria|c__Saccharimonadia|o__Saccharimonadales|f__Saccharimonadales_unclassified|g__Saccharimonadales_unclassified	0	0	0	0	0	0.00931	0	0	0	0	0	0	0	0	0	0	0	0	0	0	0	0	0	0
d__Bacteria|p__Patescibacteria|c__Saccharimonadia|o__Saccharimonadales|f__Saccharimonadales_unclassified|g__Saccharimonadales_unclassified|s__Saccharimonadales_unclassified	0	0	0	0	0	0.00931	0	0	0	0	0	0	0	0	0	0	0	0	0	0	0	0	0	0
d__Bacteria|p__Planctomycetota	0	0	0	0.00457	0	0	0	0	0	0	0	0	0	0	0	0	0	0	0	0	0	0	0	0
d__Bacteria|p__Planctomycetota|c__Planctomycetes	0	0	0	0.00457	0	0	0	0	0	0	0	0	0	0	0	0	0	0	0	0	0	0	0	0
d__Bacteria|p__Planctomycetota|c__Planctomycetes|o__Pirellulales	0	0	0	0.00457	0	0	0	0	0	0	0	0	0	0	0	0	0	0	0	0	0	0	0	0
d__Bacteria|p__Planctomycetota|c__Planctomycetes|o__Pirellulales|f__Pirellulaceae	0	0	0	0.00457	0	0	0	0	0	0	0	0	0	0	0	0	0	0	0	0	0	0	0	0
d__Bacteria|p__Planctomycetota|c__Planctomycetes|o__Pirellulales|f__Pirellulaceae|g__Pirellula	0	0	0	0.00457	0	0	0	0	0	0	0	0	0	0	0	0	0	0	0	0	0	0	0	0
d__Bacteria|p__Planctomycetota|c__Planctomycetes|o__Pirellulales|f__Pirellulaceae|g__Pirellula|s__Pirellula_unclassified	0	0	0	0.00457	0	0	0	0	0	0	0	0	0	0	0	0	0	0	0	0	0	0	0	0
d__Bacteria|p__Proteobacteria	0.96963	0.77041	0.57676	0.75708	0.56407	0.67207	1.06356	0.60426	0.55167	0.34129	0.65318	0.64224	1.43236	1.70883	1.5495	0.5228	0.45508	1.83738	0.76321	0.49869	0.35745	1.08584	0.48388	0.54516
d__Bacteria|p__Proteobacteria|c__Alphaproteobacteria	0.02417	0.14984	0.13668	0.0655	0.04806	0.0388	0.0473	0.00713	0.00285	0	0.05687	0.0222	0.09115	0.028	0.05815	0.03524	0.01174	0.06429	0.12002	0.00731	0.0063	0.10476	0.03156	0.05682
d__Bacteria|p__Proteobacteria|c__Alphaproteobacteria|o__Caulobacterales	0	0	0	0.01218	0	0.00776	0.0129	0	0	0	0	0	0	0.0112	0.00872	0	0	0	0	0	0	0.00885	0.00902	0
d__Bacteria|p__Proteobacteria|c__Alphaproteobacteria|o__Caulobacterales|f__Caulobacteraceae	0	0	0	0.01218	0	0.00776	0.0129	0	0	0	0	0	0	0.0112	0.00872	0	0	0	0	0	0	0.00885	0.00902	0
d__Bacteria|p__Proteobacteria|c__Alphaproteobacteria|o__Caulobacterales|f__Caulobacteraceae|g__Brevundimonas	0	0	0	0	0	0.00776	0.0129	0	0	0	0	0	0	0.0112	0.00872	0	0	0	0	0	0	0.00885	0.00902	0
d__Bacteria|p__Proteobacteria|c__Alphaproteobacteria|o__Caulobacterales|f__Caulobacteraceae|g__Brevundimonas|s__Brevundimonas_sp._KIN166	0	0	0	0	0	0.00776	0.0129	0	0	0	0	0	0	0.0112	0	0	0	0	0	0	0	0.00885	0.00902	0
d__Bacteria|p__Proteobacteria|c__Alphaproteobacteria|o__Caulobacterales|f__Caulobacteraceae|g__Brevundimonas|s__Brevundimonas_sp._NA61	0	0	0	0	0	0	0	0	0	0	0	0	0	0	0	0	0	0	0	0	0	0	0	0
d__Bacteria|p__Proteobacteria|c__Alphaproteobacteria|o__Caulobacterales|f__Caulobacteraceae|g__Brevundimonas|s__Brevundimonas_sp._NBRC_101768	0	0	0	0	0	0	0	0	0	0	0	0	0	0	0	0	0	0	0	0	0	0	0	0
d__Bacteria|p__Proteobacteria|c__Alphaproteobacteria|o__Caulobacterales|f__Caulobacteraceae|g__Brevundimonas|s__Brevundimonas_unclassified	0	0	0	0	0	0	0	0	0	0	0	0	0	0	0.00872	0	0	0	0	0	0	0	0	0
d__Bacteria|p__Proteobacteria|c__Alphaproteobacteria|o__Caulobacterales|f__Caulobacteraceae|g__Caulobacter	0	0	0	0.00609	0	0	0	0	0	0	0	0	0	0	0	0	0	0	0	0	0	0	0	0
d__Bacteria|p__Proteobacteria|c__Alphaproteobacteria|o__Caulobacterales|f__Caulobacteraceae|g__Caulobacter|s__Caulobacter_sp._NW-2013-Rh15	0	0	0	0.00609	0	0	0	0	0	0	0	0	0	0	0	0	0	0	0	0	0	0	0	0
d__Bacteria|p__Proteobacteria|c__Alphaproteobacteria|o__Caulobacterales|f__Caulobacteraceae|g__Phenylobacterium	0	0	0	0.00609	0	0	0	0	0	0	0	0	0	0	0	0	0	0	0	0	0	0	0	0
d__Bacteria|p__Proteobacteria|c__Alphaproteobacteria|o__Caulobacterales|f__Caulobacteraceae|g__Phenylobacterium|s__uncultured_Phenylobacterium_sp.	0	0	0	0.00609	0	0	0	0	0	0	0	0	0	0	0	0	0	0	0	0	0	0	0	0
d__Bacteria|p__Proteobacteria|c__Alphaproteobacteria|o__Elsterales	0.00427	0	0	0	0	0	0	0	0	0	0	0	0	0	0	0	0	0	0	0	0	0	0	0
d__Bacteria|p__Proteobacteria|c__Alphaproteobacteria|o__Elsterales|f__Elsterales_unclassified	0.00427	0	0	0	0	0	0	0	0	0	0	0	0	0	0	0	0	0	0	0	0	0	0	0
d__Bacteria|p__Proteobacteria|c__Alphaproteobacteria|o__Elsterales|f__Elsterales_unclassified|g__Elsterales_unclassified	0.00427	0	0	0	0	0	0	0	0	0	0	0	0	0	0	0	0	0	0	0	0	0	0	0
d__Bacteria|p__Proteobacteria|c__Alphaproteobacteria|o__Elsterales|f__Elsterales_unclassified|g__Elsterales_unclassified|s__Elsterales_unclassified	0.00427	0	0	0	0	0	0	0	0	0	0	0	0	0	0	0	0	0	0	0	0	0	0	0
d__Bacteria|p__Proteobacteria|c__Alphaproteobacteria|o__Reyranellales	0	0	0	0	0	0	0	0	0	0	0	0	0	0	0	0	0	0	0	0	0	0	0	0
d__Bacteria|p__Proteobacteria|c__Alphaproteobacteria|o__Reyranellales|f__Reyranellaceae	0	0	0	0	0	0	0	0	0	0	0	0	0	0	0	0	0	0	0	0	0	0	0	0
d__Bacteria|p__Proteobacteria|c__Alphaproteobacteria|o__Reyranellales|f__Reyranellaceae|g__Reyranella	0	0	0	0	0	0	0	0	0	0	0	0	0	0	0	0	0	0	0	0	0	0	0	0
d__Bacteria|p__Proteobacteria|c__Alphaproteobacteria|o__Reyranellales|f__Reyranellaceae|g__Reyranella|s__Reyranella_unclassified	0	0	0	0	0	0	0	0	0	0	0	0	0	0	0	0	0	0	0	0	0	0	0	0
d__Bacteria|p__Proteobacteria|c__Alphaproteobacteria|o__Rhizobiales	0.00995	0	0	0.00914	0	0.00931	0.01433	0	0.00285	0	0.00583	0	0	0.0168	0.02617	0	0	0	0	0	0	0.01476	0.01503	0.00307
d__Bacteria|p__Proteobacteria|c__Alphaproteobacteria|o__Rhizobiales|f__Beijerinckiaceae	0.00995	0	0	0	0	0.00931	0	0	0	0	0	0	0	0	0.01163	0	0	0	0	0	0	0	0	0.00307
d__Bacteria|p__Proteobacteria|c__Alphaproteobacteria|o__Rhizobiales|f__Beijerinckiaceae|g__Bosea	0	0	0	0	0	0	0	0	0	0	0	0	0	0	0	0	0	0	0	0	0	0	0	0
d__Bacteria|p__Proteobacteria|c__Alphaproteobacteria|o__Rhizobiales|f__Beijerinckiaceae|g__Bosea|s__Bosea_unclassified	0	0	0	0	0	0	0	0	0	0	0	0	0	0	0	0	0	0	0	0	0	0	0	0
d__Bacteria|p__Proteobacteria|c__Alphaproteobacteria|o__Rhizobiales|f__Beijerinckiaceae|g__Methylobacterium-Methylorubrum	0	0	0	0	0	0.00931	0	0	0	0	0	0	0	0	0.01163	0	0	0	0	0	0	0	0	0
d__Bacteria|p__Proteobacteria|c__Alphaproteobacteria|o__Rhizobiales|f__Beijerinckiaceae|g__Methylobacterium-Methylorubrum|s__Methylobacterium-Methylorubrum_unclassified	0	0	0	0	0	0.00931	0	0	0	0	0	0	0	0	0.01163	0	0	0	0	0	0	0	0	0
d__Bacteria|p__Proteobacteria|c__Alphaproteobacteria|o__Rhizobiales|f__Beijerinckiaceae|g__Methylovirgula	0.00995	0	0	0	0	0	0	0	0	0	0	0	0	0	0	0	0	0	0	0	0	0	0	0.00307
d__Bacteria|p__Proteobacteria|c__Alphaproteobacteria|o__Rhizobiales|f__Beijerinckiaceae|g__Methylovirgula|s__Methylovirgula_sp.	0.00995	0	0	0	0	0	0	0	0	0	0	0	0	0	0	0	0	0	0	0	0	0	0	0.00307
d__Bacteria|p__Proteobacteria|c__Alphaproteobacteria|o__Rhizobiales|f__Bradyrhizobiaceae	0	0	0	0	0	0	0	0	0.00285	0	0.00583	0	0	0.0098	0	0	0	0	0	0	0	0.00443	0	0
d__Bacteria|p__Proteobacteria|c__Alphaproteobacteria|o__Rhizobiales|f__Bradyrhizobiaceae|g__Blastobacter	0	0	0	0	0	0	0	0	0	0	0	0	0	0	0	0	0	0	0	0	0	0	0	0
d__Bacteria|p__Proteobacteria|c__Alphaproteobacteria|o__Rhizobiales|f__Bradyrhizobiaceae|g__Blastobacter|s__Blastobacter_sp._MG23	0	0	0	0	0	0	0	0	0	0	0	0	0	0	0	0	0	0	0	0	0	0	0	0
d__Bacteria|p__Proteobacteria|c__Alphaproteobacteria|o__Rhizobiales|f__Bradyrhizobiaceae|g__Bradyrhizobium	0	0	0	0	0	0	0	0	0.00285	0	0.00583	0	0	0.0098	0	0	0	0	0	0	0	0.00443	0	0
d__Bacteria|p__Proteobacteria|c__Alphaproteobacteria|o__Rhizobiales|f__Bradyrhizobiaceae|g__Bradyrhizobium|s__Bradyrhizobium_japonicum	0	0	0	0	0	0	0	0	0	0	0.00583	0	0	0	0	0	0	0	0	0	0	0	0	0
d__Bacteria|p__Proteobacteria|c__Alphaproteobacteria|o__Rhizobiales|f__Bradyrhizobiaceae|g__Bradyrhizobium|s__uncultured_Bradyrhizobium_sp.	0	0	0	0	0	0	0	0	0.00285	0	0	0	0	0.0098	0	0	0	0	0	0	0	0.00443	0	0
d__Bacteria|p__Proteobacteria|c__Alphaproteobacteria|o__Rhizobiales|f__Devosiaceae	0	0	0	0.00305	0	0	0	0	0	0	0	0	0	0	0	0	0	0	0	0	0	0	0	0
d__Bacteria|p__Proteobacteria|c__Alphaproteobacteria|o__Rhizobiales|f__Devosiaceae|g__Devosia	0	0	0	0.00305	0	0	0	0	0	0	0	0	0	0	0	0	0	0	0	0	0	0	0	0
d__Bacteria|p__Proteobacteria|c__Alphaproteobacteria|o__Rhizobiales|f__Devosiaceae|g__Devosia|s__Devosia_unclassified	0	0	0	0.00305	0	0	0	0	0	0	0	0	0	0	0	0	0	0	0	0	0	0	0	0
d__Bacteria|p__Proteobacteria|c__Alphaproteobacteria|o__Rhizobiales|f__Rhizobiaceae	0	0	0	0	0	0	0.01433	0	0	0	0	0	0	0.007	0.01454	0	0	0	0	0	0	0.01033	0.01052	0
d__Bacteria|p__Proteobacteria|c__Alphaproteobacteria|o__Rhizobiales|f__Rhizobiaceae|g__Allorhizobium-Neorhizobium-Pararhizobium-Rhizobium	0	0	0	0	0	0	0.00573	0	0	0	0	0	0	0.007	0	0	0	0	0	0	0	0	0	0
d__Bacteria|p__Proteobacteria|c__Alphaproteobacteria|o__Rhizobiales|f__Rhizobiaceae|g__Allorhizobium-Neorhizobium-Pararhizobium-Rhizobium|s__Allorhizobium-Neorhizobium-Pararhizobium-Rhizobium_unclassified	0	0	0	0	0	0	0.00573	0	0	0	0	0	0	0.007	0	0	0	0	0	0	0	0	0	0
d__Bacteria|p__Proteobacteria|c__Alphaproteobacteria|o__Rhizobiales|f__Rhizobiaceae|g__Ensifer	0	0	0	0	0	0	0	0	0	0	0	0	0	0	0.01454	0	0	0	0	0	0	0.01033	0.01052	0
d__Bacteria|p__Proteobacteria|c__Alphaproteobacteria|o__Rhizobiales|f__Rhizobiaceae|g__Ensifer|s__Ensifer_adhaerens	0	0	0	0	0	0	0	0	0	0	0	0	0	0	0.01454	0	0	0	0	0	0	0.01033	0.01052	0
d__Bacteria|p__Proteobacteria|c__Alphaproteobacteria|o__Rhizobiales|f__Rhizobiaceae|g__Martelella	0	0	0	0	0	0	0	0	0	0	0	0	0	0	0	0	0	0	0	0	0	0	0	0
d__Bacteria|p__Proteobacteria|c__Alphaproteobacteria|o__Rhizobiales|f__Rhizobiaceae|g__Martelella|s__Martelella_unclassified	0	0	0	0	0	0	0	0	0	0	0	0	0	0	0	0	0	0	0	0	0	0	0	0
d__Bacteria|p__Proteobacteria|c__Alphaproteobacteria|o__Rhizobiales|f__Rhizobiaceae|g__Phyllobacterium	0	0	0	0	0	0	0.0086	0	0	0	0	0	0	0	0	0	0	0	0	0	0	0	0	0
d__Bacteria|p__Proteobacteria|c__Alphaproteobacteria|o__Rhizobiales|f__Rhizobiaceae|g__Phyllobacterium|s__Phyllobacterium_unclassified	0	0	0	0	0	0	0.0086	0	0	0	0	0	0	0	0	0	0	0	0	0	0	0	0	0
d__Bacteria|p__Proteobacteria|c__Alphaproteobacteria|o__Rhizobiales|f__Xanthobacteraceae	0	0	0	0.00609	0	0	0	0	0	0	0	0	0	0	0	0	0	0	0	0	0	0	0.00451	0
d__Bacteria|p__Proteobacteria|c__Alphaproteobacteria|o__Rhizobiales|f__Xanthobacteraceae|g__Pseudolabrys	0	0	0	0	0	0	0	0	0	0	0	0	0	0	0	0	0	0	0	0	0	0	0.00451	0
d__Bacteria|p__Proteobacteria|c__Alphaproteobacteria|o__Rhizobiales|f__Xanthobacteraceae|g__Pseudolabrys|s__Pseudolabrys_unclassified	0	0	0	0	0	0	0	0	0	0	0	0	0	0	0	0	0	0	0	0	0	0	0.00451	0
d__Bacteria|p__Proteobacteria|c__Alphaproteobacteria|o__Rhizobiales|f__Xanthobacteraceae|g__Xanthobacteraceae_unclassified	0	0	0	0.00609	0	0	0	0	0	0	0	0	0	0	0	0	0	0	0	0	0	0	0	0
d__Bacteria|p__Proteobacteria|c__Alphaproteobacteria|o__Rhizobiales|f__Xanthobacteraceae|g__Xanthobacteraceae_unclassified|s__Xanthobacteraceae_unclassified	0	0	0	0.00609	0	0	0	0	0	0	0	0	0	0	0	0	0	0	0	0	0	0	0	0
d__Bacteria|p__Proteobacteria|c__Alphaproteobacteria|o__Rhodospirillales	0.00995	0.14984	0.13668	0.02133	0.04806	0.02173	0.02007	0.00713	0	0	0.05104	0.0222	0.09115	0	0.02326	0.03524	0.01174	0.06429	0.12002	0.00731	0.0063	0.08115	0.00751	0.05375
d__Bacteria|p__Proteobacteria|c__Alphaproteobacteria|o__Rhodospirillales|f__Rhodospirillaceae	0.00995	0.14379	0.13668	0.02133	0.04523	0.02173	0.02007	0.00713	0	0	0.04812	0.0222	0.09115	0	0.02326	0.03524	0.01174	0.03857	0.09694	0.00731	0.0063	0.08115	0.00751	0.04914
d__Bacteria|p__Proteobacteria|c__Alphaproteobacteria|o__Rhodospirillales|f__Rhodospirillaceae|g__Dongia	0	0.04238	0.0781	0.02133	0.01696	0.02173	0.0043	0.00713	0	0	0.02187	0.00888	0.02026	0	0.0189	0.02203	0.01174	0.01286	0.07386	0	0.00315	0.04131	0.00751	0.00768
d__Bacteria|p__Proteobacteria|c__Alphaproteobacteria|o__Rhodospirillales|f__Rhodospirillaceae|g__Dongia|s__uncultured_Dongia_sp.	0	0.04238	0.0781	0.02133	0.01696	0.02173	0.0043	0.00713	0	0	0.02187	0.00888	0.02026	0	0.0189	0.02203	0.01174	0.01286	0.07386	0	0.00315	0.04131	0.00751	0.00768
d__Bacteria|p__Proteobacteria|c__Alphaproteobacteria|o__Rhodospirillales|f__Rhodospirillaceae|g__Insolitispirillum	0.00995	0.10141	0.05858	0	0.02827	0	0.01577	0	0	0	0.01021	0.01332	0.07089	0	0	0.00734	0	0.01857	0.01539	0.00731	0.00315	0.03246	0	0.04146
d__Bacteria|p__Proteobacteria|c__Alphaproteobacteria|o__Rhodospirillales|f__Rhodospirillaceae|g__Insolitispirillum|s__uncultured_Insolitispirillum_sp.	0.00995	0.10141	0.05858	0	0.02827	0	0.01577	0	0	0	0.01021	0.01332	0.07089	0	0	0.00734	0	0.01857	0.01539	0.00731	0.00315	0.03246	0	0.04146
d__Bacteria|p__Proteobacteria|c__Alphaproteobacteria|o__Rhodospirillales|f__Rhodospirillaceae|g__Thalassospira	0	0	0	0	0	0	0	0	0	0	0.01604	0	0	0	0.00436	0.00587	0	0.00714	0.00769	0	0	0.00738	0	0
d__Bacteria|p__Proteobacteria|c__Alphaproteobacteria|o__Rhodospirillales|f__Rhodospirillaceae|g__Thalassospira|s__uncultured_Thalassospira_sp.	0	0	0	0	0	0	0	0	0	0	0.01604	0	0	0	0.00436	0.00587	0	0.00714	0.00769	0	0	0.00738	0	0
d__Bacteria|p__Proteobacteria|c__Alphaproteobacteria|o__Rhodospirillales|f__Rhodospirillales_unclassified	0	0.00605	0	0	0.00283	0	0	0	0	0	0.00292	0	0	0	0	0	0	0.02572	0.02308	0	0	0	0	0.00461
d__Bacteria|p__Proteobacteria|c__Alphaproteobacteria|o__Rhodospirillales|f__Rhodospirillales_unclassified|g__Rhodospirillales_unclassified	0	0.00605	0	0	0.00283	0	0	0	0	0	0.00292	0	0	0	0	0	0	0.02572	0.02308	0	0	0	0	0.00461
d__Bacteria|p__Proteobacteria|c__Alphaproteobacteria|o__Rhodospirillales|f__Rhodospirillales_unclassified|g__Rhodospirillales_unclassified|s__Rhodospirillales_unclassified	0	0.00605	0	0	0.00283	0	0	0	0	0	0.00292	0	0	0	0	0	0	0.02572	0.02308	0	0	0	0	0.00461
d__Bacteria|p__Proteobacteria|c__Alphaproteobacteria|o__Rickettsiales	0	0	0	0	0	0	0	0	0	0	0	0	0	0	0	0	0	0	0	0	0	0	0	0
d__Bacteria|p__Proteobacteria|c__Alphaproteobacteria|o__Rickettsiales|f__Mitochondria	0	0	0	0	0	0	0	0	0	0	0	0	0	0	0	0	0	0	0	0	0	0	0	0
d__Bacteria|p__Proteobacteria|c__Alphaproteobacteria|o__Rickettsiales|f__Mitochondria|g__Mitochondria_unclassified	0	0	0	0	0	0	0	0	0	0	0	0	0	0	0	0	0	0	0	0	0	0	0	0
d__Bacteria|p__Proteobacteria|c__Alphaproteobacteria|o__Rickettsiales|f__Mitochondria|g__Mitochondria_unclassified|s__Mitochondria_unclassified	0	0	0	0	0	0	0	0	0	0	0	0	0	0	0	0	0	0	0	0	0	0	0	0
d__Bacteria|p__Proteobacteria|c__Alphaproteobacteria|o__Sphingomonadales	0	0	0	0.02285	0	0	0	0	0	0	0	0	0	0	0	0	0	0	0	0	0	0	0	0
d__Bacteria|p__Proteobacteria|c__Alphaproteobacteria|o__Sphingomonadales|f__Sphingomonadaceae	0	0	0	0.02285	0	0	0	0	0	0	0	0	0	0	0	0	0	0	0	0	0	0	0	0
d__Bacteria|p__Proteobacteria|c__Alphaproteobacteria|o__Sphingomonadales|f__Sphingomonadaceae|g__Sphingomonas	0	0	0	0.02285	0	0	0	0	0	0	0	0	0	0	0	0	0	0	0	0	0	0	0	0
d__Bacteria|p__Proteobacteria|c__Alphaproteobacteria|o__Sphingomonadales|f__Sphingomonadaceae|g__Sphingomonas|s__uncultured_Sphingomonas_sp.	0	0	0	0.02285	0	0	0	0	0	0	0	0	0	0	0	0	0	0	0	0	0	0	0	0
d__Bacteria|p__Proteobacteria|c__Deltaproteobacteria	0.14786	0.25428	0.12316	0.03808	0.26013	0.16297	0.05447	0.01853	0.02424	0.08106	0.02916	0.01776	0.07524	0.0084	0.13082	0.04405	0.02349	0.05144	0.00462	0.13601	0.09448	0.06786	0.22842	0.02611
d__Bacteria|p__Proteobacteria|c__Deltaproteobacteria|o__Deltaproteobacteria_unclassified	0	0	0	0.00457	0	0	0	0	0	0	0	0	0	0	0	0	0	0	0	0	0	0	0	0
d__Bacteria|p__Proteobacteria|c__Deltaproteobacteria|o__Deltaproteobacteria_unclassified|f__Deltaproteobacteria_unclassified	0	0	0	0.00457	0	0	0	0	0	0	0	0	0	0	0	0	0	0	0	0	0	0	0	0
d__Bacteria|p__Proteobacteria|c__Deltaproteobacteria|o__Deltaproteobacteria_unclassified|f__Deltaproteobacteria_unclassified|g__Deltaproteobacteria_unclassified	0	0	0	0.00457	0	0	0	0	0	0	0	0	0	0	0	0	0	0	0	0	0	0	0	0
d__Bacteria|p__Proteobacteria|c__Deltaproteobacteria|o__Deltaproteobacteria_unclassified|f__Deltaproteobacteria_unclassified|g__Deltaproteobacteria_unclassified|s__Deltaproteobacteria_unclassified	0	0	0	0.00457	0	0	0	0	0	0	0	0	0	0	0	0	0	0	0	0	0	0	0	0
d__Bacteria|p__Proteobacteria|c__Deltaproteobacteria|o__Desulfovibrionales	0.14786	0.25428	0.12316	0.03351	0.26013	0.16297	0.05447	0.01853	0.02424	0.08106	0.02916	0.01776	0.07524	0.0084	0.13082	0.04405	0.02349	0.05144	0.00462	0.13601	0.09448	0.06786	0.22842	0.02611
d__Bacteria|p__Proteobacteria|c__Deltaproteobacteria|o__Desulfovibrionales|f__Desulfovibrionaceae	0.14786	0.25428	0.12316	0.03351	0.26013	0.16297	0.05447	0.01853	0.02424	0.08106	0.02916	0.01776	0.07524	0.0084	0.13082	0.03671	0.02349	0.05144	0.00462	0.13601	0.09448	0.06786	0.22842	0.02611
d__Bacteria|p__Proteobacteria|c__Deltaproteobacteria|o__Desulfovibrionales|f__Desulfovibrionaceae|g__Bilophila	0	0.00454	0	0	0	0	0	0	0	0	0	0	0	0	0	0	0	0	0	0	0	0	0	0
d__Bacteria|p__Proteobacteria|c__Deltaproteobacteria|o__Desulfovibrionales|f__Desulfovibrionaceae|g__Bilophila|s__uncultured_Bilophila_sp.	0	0.00454	0	0	0	0	0	0	0	0	0	0	0	0	0	0	0	0	0	0	0	0	0	0
d__Bacteria|p__Proteobacteria|c__Deltaproteobacteria|o__Desulfovibrionales|f__Desulfovibrionaceae|g__Desulfovibrio	0.14786	0.24974	0.12316	0.03351	0.26013	0.16297	0.05447	0.01853	0.02424	0.07822	0.02916	0.01776	0.07524	0.0084	0.13082	0.03671	0.02349	0.05144	0.00462	0.13601	0.09448	0.06786	0.22842	0.02611
d__Bacteria|p__Proteobacteria|c__Deltaproteobacteria|o__Desulfovibrionales|f__Desulfovibrionaceae|g__Desulfovibrionaceae_unclassified	0	0	0	0	0	0	0	0	0	0.00284	0	0	0	0	0	0	0	0	0	0	0	0	0	0
d__Bacteria|p__Proteobacteria|c__Deltaproteobacteria|o__Desulfovibrionales|f__Desulfovibrionaceae|g__Desulfovibrionaceae_unclassified|s__Desulfovibrionaceae_unclassified	0	0	0	0	0	0	0	0	0	0.00284	0	0	0	0	0	0	0	0	0	0	0	0	0	0
d__Bacteria|p__Proteobacteria|c__Deltaproteobacteria|o__Desulfovibrionales|f__Desulfovibrionaceae|g__Desulfovibrio|s__Desulfovibrio_fairfieldensis	0	0	0	0	0	0	0	0	0	0	0	0	0	0	0	0	0	0	0	0	0.04409	0	0.14126	0.02611
d__Bacteria|p__Proteobacteria|c__Deltaproteobacteria|o__Desulfovibrionales|f__Desulfovibrionaceae|g__Desulfovibrio|s__Desulfovibrio_sp.	0.11374	0.22098	0.10814	0.02742	0.21489	0.15366	0.02867	0.01853	0.00713	0.01991	0.02916	0.0148	0.06945	0.0084	0.13082	0.01762	0.00881	0.04572	0	0.13162	0.02047	0.05311	0.07514	0
d__Bacteria|p__Proteobacteria|c__Deltaproteobacteria|o__Desulfovibrionales|f__Desulfovibrionaceae|g__Desulfovibrio|s__Desulfovibrio_sp._ABHU1SBfatS	0	0	0	0	0	0	0	0	0	0	0	0	0	0	0	0	0	0	0	0	0	0	0	0
d__Bacteria|p__Proteobacteria|c__Deltaproteobacteria|o__Desulfovibrionales|f__Desulfovibrionaceae|g__Desulfovibrio|s__Desulfovibrio_sp._ABHU2SB	0	0	0	0	0	0	0	0	0	0	0	0	0	0	0	0	0	0	0	0	0	0	0	0
d__Bacteria|p__Proteobacteria|c__Deltaproteobacteria|o__Desulfovibrionales|f__Desulfovibrionaceae|g__Desulfovibrio|s__Desulfovibrio_sp._LNB2	0	0	0	0	0	0	0	0	0	0	0	0	0	0	0	0	0	0	0	0	0	0	0	0
d__Bacteria|p__Proteobacteria|c__Deltaproteobacteria|o__Desulfovibrionales|f__Desulfovibrionaceae|g__Desulfovibrio|s__Desulfovibrio_sp._enrichment_culture_clone_Jdgsrb001	0	0	0.00751	0	0	0	0	0	0	0	0	0	0	0	0	0	0	0	0	0	0	0	0	0
d__Bacteria|p__Proteobacteria|c__Deltaproteobacteria|o__Desulfovibrionales|f__Desulfovibrionaceae|g__Desulfovibrio|s__Desulfovibrio_sp._enrichment_culture_clone_Jdgsrb005	0	0	0	0	0	0	0	0	0.01426	0	0	0	0	0	0	0	0	0	0	0	0	0	0	0
d__Bacteria|p__Proteobacteria|c__Deltaproteobacteria|o__Desulfovibrionales|f__Desulfovibrionaceae|g__Desulfovibrio|s__Desulfovibrio_sp._enrichment_culture_clone_Jdgsrb018	0.00995	0.01665	0	0	0.02403	0.00931	0.02293	0	0	0.05404	0	0	0	0	0	0	0	0	0	0	0	0	0	0
d__Bacteria|p__Proteobacteria|c__Deltaproteobacteria|o__Desulfovibrionales|f__Desulfovibrionaceae|g__Desulfovibrio|s__uncultured_Desulfovibrio_sp.	0.02417	0.01211	0.00751	0.00609	0.02121	0	0.00287	0	0.00285	0.00427	0	0.00296	0.00579	0	0	0.01909	0.01468	0.00572	0.00462	0.00439	0.02992	0.01475	0.01202	0
d__Bacteria|p__Proteobacteria|c__Deltaproteobacteria|o__Desulfovibrionales|f__Desulfovibrionales_unclassified	0	0	0	0	0	0	0	0	0	0	0	0	0	0	0	0.00734	0	0	0	0	0	0	0	0
d__Bacteria|p__Proteobacteria|c__Deltaproteobacteria|o__Desulfovibrionales|f__Desulfovibrionales_unclassified|g__Desulfovibrionales_unclassified	0	0	0	0	0	0	0	0	0	0	0	0	0	0	0	0.00734	0	0	0	0	0	0	0	0
d__Bacteria|p__Proteobacteria|c__Deltaproteobacteria|o__Desulfovibrionales|f__Desulfovibrionales_unclassified|g__Desulfovibrionales_unclassified|s__Desulfovibrionales_unclassified	0	0	0	0	0	0	0	0	0	0	0	0	0	0	0	0.00734	0	0	0	0	0	0	0	0
d__Bacteria|p__Proteobacteria|c__Epsilonproteobacteria	0	0	0	0	0	0	0	0	0	0	0	0	0	0	0	0	0	0	0	0.00439	0	0	0	0
d__Bacteria|p__Proteobacteria|c__Epsilonproteobacteria|o__Campylobacterales	0	0	0	0	0	0	0	0	0	0	0	0	0	0	0	0	0	0	0	0.00439	0	0	0	0
d__Bacteria|p__Proteobacteria|c__Epsilonproteobacteria|o__Campylobacterales|f__Helicobacteraceae	0	0	0	0	0	0	0	0	0	0	0	0	0	0	0	0	0	0	0	0.00439	0	0	0	0
d__Bacteria|p__Proteobacteria|c__Epsilonproteobacteria|o__Campylobacterales|f__Helicobacteraceae|g__Helicobacter	0	0	0	0	0	0	0	0	0	0	0	0	0	0	0	0	0	0	0	0.00439	0	0	0	0
d__Bacteria|p__Proteobacteria|c__Epsilonproteobacteria|o__Campylobacterales|f__Helicobacteraceae|g__Helicobacter|s__Helicobacter_sp.	0	0	0	0	0	0	0	0	0	0	0	0	0	0	0	0	0	0	0	0.00439	0	0	0	0
d__Bacteria|p__Proteobacteria|c__Gammaproteobacteria	0.7976	0.36629	0.31692	0.64436	0.25588	0.4703	0.96179	0.5786	0.52458	0.26023	0.56715	0.60228	1.26597	1.67243	1.36053	0.44351	0.41985	1.72165	0.63857	0.35098	0.25667	0.91322	0.2239	0.46223
d__Bacteria|p__Proteobacteria|c__Gammaproteobacteria|o__Burkholderiales	0.73789	0.34813	0.24182	0.41434	0.23609	0.38493	0.95319	0.53157	0.46757	0.24743	0.53507	0.58008	1.24137	1.57865	1.35326	0.37449	0.39489	1.70593	0.59087	0.33489	0.23777	0.84536	0.2239	0.41463
d__Bacteria|p__Proteobacteria|c__Gammaproteobacteria|o__Burkholderiales|f__Alcaligenaceae	0	0	0.02253	0	0	0	0	0	0	0	0.02187	0	0	0	0	0	0	0	0.02616	0	0	0	0	0
d__Bacteria|p__Proteobacteria|c__Gammaproteobacteria|o__Burkholderiales|f__Alcaligenaceae|g__Alcaligenes	0	0	0.02253	0	0	0	0	0	0	0	0.02187	0	0	0	0	0	0	0	0.02616	0	0	0	0	0
d__Bacteria|p__Proteobacteria|c__Gammaproteobacteria|o__Burkholderiales|f__Alcaligenaceae|g__Alcaligenes|s__Alcaligenes_unclassified	0	0	0.02253	0	0	0	0	0	0	0	0.02187	0	0	0	0	0	0	0	0.02616	0	0	0	0	0
d__Bacteria|p__Proteobacteria|c__Gammaproteobacteria|o__Burkholderiales|f__Burkholderiaceae	0.03697	0	0.02553	0.06703	0	0.03104	0.02436	0.02281	0.02138	0	0.0277	0	0	0.06438	0.05379	0.0191	0.03229	0	0.02616	0	0	0.03245	0.03155	0.0215
d__Bacteria|p__Proteobacteria|c__Gammaproteobacteria|o__Burkholderiales|f__Burkholderiaceae|g__Burkholderia-Caballeronia-Paraburkholderia	0.02133	0	0.02253	0	0	0.01397	0.01003	0.00713	0.0114	0	0.02041	0	0	0.03499	0.0189	0.00441	0.01321	0	0.02616	0	0	0.02065	0.01352	0.01382
d__Bacteria|p__Proteobacteria|c__Gammaproteobacteria|o__Burkholderiales|f__Burkholderiaceae|g__Burkholderia-Caballeronia-Paraburkholderia|s__Burkholderia-Caballeronia-Paraburkholderia_unclassified	0.02133	0	0.02253	0	0	0.01397	0.01003	0.00713	0.0114	0	0.02041	0	0	0.03499	0.0189	0.00441	0.01321	0	0.02616	0	0	0.02065	0.01352	0.01382
d__Bacteria|p__Proteobacteria|c__Gammaproteobacteria|o__Burkholderiales|f__Burkholderiaceae|g__Limnobacter	0	0	0	0.01219	0	0	0	0	0	0	0	0	0	0.0028	0	0	0	0	0	0	0	0	0	0
d__Bacteria|p__Proteobacteria|c__Gammaproteobacteria|o__Burkholderiales|f__Burkholderiaceae|g__Limnobacter|s__Limnobacter_unclassified	0	0	0	0.01219	0	0	0	0	0	0	0	0	0	0.0028	0	0	0	0	0	0	0	0	0	0
d__Bacteria|p__Proteobacteria|c__Gammaproteobacteria|o__Burkholderiales|f__Burkholderiaceae|g__Ralstonia	0.01564	0	0.003	0.05484	0	0.01707	0.01433	0.01568	0.00998	0	0.00729	0	0	0.02659	0.03489	0.01469	0.01908	0	0	0	0	0.0118	0.01803	0.00768
d__Bacteria|p__Proteobacteria|c__Gammaproteobacteria|o__Burkholderiales|f__Burkholderiaceae|g__Ralstonia|s__Ralstonia_unclassified	0.01564	0	0.003	0.05484	0	0.01707	0.01433	0.01568	0.00998	0	0.00729	0	0	0.02659	0.03489	0.01469	0.01908	0	0	0	0	0.0118	0.01803	0.00768
d__Bacteria|p__Proteobacteria|c__Gammaproteobacteria|o__Burkholderiales|f__Comamonadaceae	0	0	0	0.01676	0	0.00466	0	0	0	0	0	0	0	0.0042	0	0	0	0	0.00462	0	0	0.00738	0	0
d__Bacteria|p__Proteobacteria|c__Gammaproteobacteria|o__Burkholderiales|f__Comamonadaceae|g__Aquabacterium	0	0	0	0.00457	0	0.00466	0	0	0	0	0	0	0	0.0042	0	0	0	0	0.00462	0	0	0.00738	0	0
d__Bacteria|p__Proteobacteria|c__Gammaproteobacteria|o__Burkholderiales|f__Comamonadaceae|g__Aquabacterium|s__Aquabacterium_unclassified	0	0	0	0.00457	0	0.00466	0	0	0	0	0	0	0	0.0042	0	0	0	0	0.00462	0	0	0.00738	0	0
d__Bacteria|p__Proteobacteria|c__Gammaproteobacteria|o__Burkholderiales|f__Comamonadaceae|g__Ramlibacter	0	0	0	0.00914	0	0	0	0	0	0	0	0	0	0	0	0	0	0	0	0	0	0	0	0
d__Bacteria|p__Proteobacteria|c__Gammaproteobacteria|o__Burkholderiales|f__Comamonadaceae|g__Ramlibacter|s__Ramlibacter_unclassified	0	0	0	0.00914	0	0	0	0	0	0	0	0	0	0	0	0	0	0	0	0	0	0	0	0
d__Bacteria|p__Proteobacteria|c__Gammaproteobacteria|o__Burkholderiales|f__Comamonadaceae|g__Variovorax	0	0	0	0.00305	0	0	0	0	0	0	0	0	0	0	0	0	0	0	0	0	0	0	0	0
d__Bacteria|p__Proteobacteria|c__Gammaproteobacteria|o__Burkholderiales|f__Comamonadaceae|g__Variovorax|s__Variovorax_unclassified	0	0	0	0.00305	0	0	0	0	0	0	0	0	0	0	0	0	0	0	0	0	0	0	0	0
d__Bacteria|p__Proteobacteria|c__Gammaproteobacteria|o__Burkholderiales|f__Hydrogenophilaceae	0	0	0	0	0	0	0	0	0	0	0	0	0	0	0	0.00294	0	0	0	0	0	0	0	0
d__Bacteria|p__Proteobacteria|c__Gammaproteobacteria|o__Burkholderiales|f__Hydrogenophilaceae|g__Hydrogenophilus	0	0	0	0	0	0	0	0	0	0	0	0	0	0	0	0.00294	0	0	0	0	0	0	0	0
d__Bacteria|p__Proteobacteria|c__Gammaproteobacteria|o__Burkholderiales|f__Hydrogenophilaceae|g__Hydrogenophilus|s__Hydrogenophilus_unclassified	0	0	0	0	0	0	0	0	0	0	0	0	0	0	0	0.00294	0	0	0	0	0	0	0	0
d__Bacteria|p__Proteobacteria|c__Gammaproteobacteria|o__Burkholderiales|f__Nitrosomonadaceae	0	0	0	0	0	0	0	0	0	0	0	0	0	0	0	0	0	0	0	0	0	0	0	0
d__Bacteria|p__Proteobacteria|c__Gammaproteobacteria|o__Burkholderiales|f__Nitrosomonadaceae|g__DSSD61	0	0	0	0	0	0	0	0	0	0	0	0	0	0	0	0	0	0	0	0	0	0	0	0
d__Bacteria|p__Proteobacteria|c__Gammaproteobacteria|o__Burkholderiales|f__Nitrosomonadaceae|g__DSSD61|s__DSSD61_unclassified	0	0	0	0	0	0	0	0	0	0	0	0	0	0	0	0	0	0	0	0	0	0	0	0
d__Bacteria|p__Proteobacteria|c__Gammaproteobacteria|o__Burkholderiales|f__Oxalobacteraceae	0	0	0	0	0	0	0	0	0	0.00284	0	0	0	0.0042	0.00436	0	0	0	0	0	0	0	0	0
d__Bacteria|p__Proteobacteria|c__Gammaproteobacteria|o__Burkholderiales|f__Oxalobacteraceae|g__Herbaspirillum	0	0	0	0	0	0	0	0	0	0	0	0	0	0	0.00436	0	0	0	0	0	0	0	0	0
d__Bacteria|p__Proteobacteria|c__Gammaproteobacteria|o__Burkholderiales|f__Oxalobacteraceae|g__Herbaspirillum|s__Herbaspirillum_unclassified	0	0	0	0	0	0	0	0	0	0	0	0	0	0	0.00436	0	0	0	0	0	0	0	0	0
d__Bacteria|p__Proteobacteria|c__Gammaproteobacteria|o__Burkholderiales|f__Oxalobacteraceae|g__Massilia	0	0	0	0	0	0	0	0	0	0.00284	0	0	0	0.0042	0	0	0	0	0	0	0	0	0	0
d__Bacteria|p__Proteobacteria|c__Gammaproteobacteria|o__Burkholderiales|f__Oxalobacteraceae|g__Massilia|s__Massilia_unclassified	0	0	0	0	0	0	0	0	0	0.00284	0	0	0	0.0042	0	0	0	0	0	0	0	0	0	0
d__Bacteria|p__Proteobacteria|c__Gammaproteobacteria|o__Burkholderiales|f__Rhodocyclaceae	0.01137	0	0	0.01219	0	0	0	0	0.00855	0	0.00437	0	0	0.0112	0	0.01175	0.01028	0	0.00615	0	0	0.00738	0	0.00307
d__Bacteria|p__Proteobacteria|c__Gammaproteobacteria|o__Burkholderiales|f__Rhodocyclaceae|g__Methyloversatilis	0.01137	0	0	0.01219	0	0	0	0	0.00855	0	0.00437	0	0	0.0112	0	0.01175	0.01028	0	0.00615	0	0	0.00738	0	0.00307
d__Bacteria|p__Proteobacteria|c__Gammaproteobacteria|o__Burkholderiales|f__Rhodocyclaceae|g__Methyloversatilis|s__Methyloversatilis_unclassified	0.01137	0	0	0.01219	0	0	0	0	0.00855	0	0.00437	0	0	0.0112	0	0.01175	0.01028	0	0.00615	0	0	0.00738	0	0.00307
d__Bacteria|p__Proteobacteria|c__Gammaproteobacteria|o__Burkholderiales|f__Sutterellaceae	0.68955	0.34813	0.19376	0.31836	0.23609	0.34923	0.92883	0.50876	0.43764	0.24459	0.48113	0.58008	1.24137	1.49467	1.29511	0.3407	0.35232	1.70593	0.52778	0.33489	0.23777	0.79815	0.19235	0.39006
d__Bacteria|p__Proteobacteria|c__Gammaproteobacteria|o__Burkholderiales|f__Sutterellaceae|g__Parasutterella	0.68955	0.34813	0.19376	0.31836	0.23609	0.34923	0.92883	0.50876	0.43764	0.24459	0.48113	0.58008	1.24137	1.49467	1.29511	0.3407	0.35232	1.70593	0.52778	0.33489	0.23777	0.79815	0.19235	0.39006
d__Bacteria|p__Proteobacteria|c__Gammaproteobacteria|o__Burkholderiales|f__Sutterellaceae|g__Parasutterella|s__Parasutterella_unclassified	0.68955	0.34813	0.19376	0.31836	0.23609	0.34923	0.92883	0.50876	0.43764	0.24459	0.48113	0.58008	1.24137	1.49467	1.29511	0.3407	0.35232	1.70593	0.52778	0.33489	0.23777	0.79815	0.19235	0.39006
d__Bacteria|p__Proteobacteria|c__Gammaproteobacteria|o__Enterobacterales	0.02559	0.01816	0.01652	0.21326	0.01979	0.0326	0	0.01568	0.01995	0.0128	0	0.0222	0.0246	0.04339	0	0.03084	0	0.01572	0.01385	0.01609	0.0189	0.02655	0	0.02457
d__Bacteria|p__Proteobacteria|c__Gammaproteobacteria|o__Enterobacterales|f__Alteromonadaceae	0	0	0	0	0	0	0	0	0	0	0	0	0	0	0	0	0	0	0	0	0	0	0	0
d__Bacteria|p__Proteobacteria|c__Gammaproteobacteria|o__Enterobacterales|f__Alteromonadaceae|g__Rheinheimera	0	0	0	0	0	0	0	0	0	0	0	0	0	0	0	0	0	0	0	0	0	0	0	0
d__Bacteria|p__Proteobacteria|c__Gammaproteobacteria|o__Enterobacterales|f__Alteromonadaceae|g__Rheinheimera|s__Rheinheimera_unclassified	0	0	0	0	0	0	0	0	0	0	0	0	0	0	0	0	0	0	0	0	0	0	0	0
d__Bacteria|p__Proteobacteria|c__Gammaproteobacteria|o__Enterobacterales|f__Enterobacteriaceae	0.02559	0.01816	0.01652	0.21326	0.01414	0.02794	0	0.01568	0.0171	0.0128	0	0.0222	0.01013	0.03639	0	0.03084	0	0.01572	0.01385	0.01609	0.0063	0.01475	0	0.02457
d__Bacteria|p__Proteobacteria|c__Gammaproteobacteria|o__Enterobacterales|f__Enterobacteriaceae|g__Citrobacter	0.01137	0	0	0	0	0	0	0	0.00855	0	0	0	0	0.0028	0	0	0	0	0	0	0	0	0	0
d__Bacteria|p__Proteobacteria|c__Gammaproteobacteria|o__Enterobacterales|f__Enterobacteriaceae|g__Citrobacter|s__uncultured_Citrobacter_sp.	0.01137	0	0	0	0	0	0	0	0.00855	0	0	0	0	0.0028	0	0	0	0	0	0	0	0	0	0
d__Bacteria|p__Proteobacteria|c__Gammaproteobacteria|o__Enterobacterales|f__Enterobacteriaceae|g__Enterobacteriaceae_unclassified	0	0	0	0	0	0	0	0	0.00855	0	0	0	0	0	0	0	0	0	0	0	0	0	0	0
d__Bacteria|p__Proteobacteria|c__Gammaproteobacteria|o__Enterobacterales|f__Enterobacteriaceae|g__Enterobacteriaceae_unclassified|s__Enterobacteriaceae_unclassified	0	0	0	0	0	0	0	0	0.00855	0	0	0	0	0	0	0	0	0	0	0	0	0	0	0
d__Bacteria|p__Proteobacteria|c__Gammaproteobacteria|o__Enterobacterales|f__Enterobacteriaceae|g__Escherichia-Shigella	0.01422	0.01816	0.01652	0.14623	0.01414	0.02794	0	0.01568	0	0.0128	0	0.0222	0.01013	0.03359	0	0.03084	0	0.01572	0.01385	0.01609	0.0063	0.01475	0	0.02457
d__Bacteria|p__Proteobacteria|c__Gammaproteobacteria|o__Enterobacterales|f__Enterobacteriaceae|g__Escherichia-Shigella|s__Escherichia-Shigella_unclassified	0.01422	0.01816	0.01652	0.14623	0.01414	0.02794	0	0.01568	0	0.0128	0	0.0222	0.01013	0.03359	0	0.03084	0	0.01572	0.01385	0.01609	0.0063	0.01475	0	0.02457
d__Bacteria|p__Proteobacteria|c__Gammaproteobacteria|o__Enterobacterales|f__Enterobacteriaceae|g__Klebsiella	0	0	0	0.06703	0	0	0	0	0	0	0	0	0	0	0	0	0	0	0	0	0	0	0	0
d__Bacteria|p__Proteobacteria|c__Gammaproteobacteria|o__Enterobacterales|f__Enterobacteriaceae|g__Klebsiella|s__Klebsiella_aerogenes	0	0	0	0.03047	0	0	0	0	0	0	0	0	0	0	0	0	0	0	0	0	0	0	0	0
d__Bacteria|p__Proteobacteria|c__Gammaproteobacteria|o__Enterobacterales|f__Enterobacteriaceae|g__Klebsiella|s__Klebsiella_pneumoniae	0	0	0	0	0	0	0	0	0	0	0	0	0	0	0	0	0	0	0	0	0	0	0	0
d__Bacteria|p__Proteobacteria|c__Gammaproteobacteria|o__Enterobacterales|f__Enterobacteriaceae|g__Klebsiella|s__Klebsiella_unclassified	0	0	0	0.03656	0	0	0	0	0	0	0	0	0	0	0	0	0	0	0	0	0	0	0	0
d__Bacteria|p__Proteobacteria|c__Gammaproteobacteria|o__Enterobacterales|f__Erwiniaceae	0	0	0	0	0	0	0	0	0	0	0	0	0	0	0	0	0	0	0	0	0	0	0	0
d__Bacteria|p__Proteobacteria|c__Gammaproteobacteria|o__Enterobacterales|f__Erwiniaceae|g__Pantoea	0	0	0	0	0	0	0	0	0	0	0	0	0	0	0	0	0	0	0	0	0	0	0	0
d__Bacteria|p__Proteobacteria|c__Gammaproteobacteria|o__Enterobacterales|f__Erwiniaceae|g__Pantoea|s__Pantoea_agglomerans	0	0	0	0	0	0	0	0	0	0	0	0	0	0	0	0	0	0	0	0	0	0	0	0
d__Bacteria|p__Proteobacteria|c__Gammaproteobacteria|o__Enterobacterales|f__Morganellaceae	0	0	0	0	0.00565	0.00466	0	0	0	0	0	0	0.01447	0.007	0	0	0	0	0	0	0.0126	0.0118	0	0
d__Bacteria|p__Proteobacteria|c__Gammaproteobacteria|o__Enterobacterales|f__Morganellaceae|g__Proteus	0	0	0	0	0.00565	0.00466	0	0	0	0	0	0	0.01447	0.007	0	0	0	0	0	0	0.0126	0.0118	0	0
d__Bacteria|p__Proteobacteria|c__Gammaproteobacteria|o__Enterobacterales|f__Morganellaceae|g__Proteus|s__Proteus_mirabilis	0	0	0	0	0.00565	0.00466	0	0	0	0	0	0	0.01447	0.007	0	0	0	0	0	0	0.0126	0.0118	0	0
d__Bacteria|p__Proteobacteria|c__Gammaproteobacteria|o__Enterobacterales|f__Pasteurellaceae	0	0	0	0	0	0	0	0	0.00285	0	0	0	0	0	0	0	0	0	0	0	0	0	0	0
d__Bacteria|p__Proteobacteria|c__Gammaproteobacteria|o__Enterobacterales|f__Pasteurellaceae|g__Rodentibacter	0	0	0	0	0	0	0	0	0.00285	0	0	0	0	0	0	0	0	0	0	0	0	0	0	0
d__Bacteria|p__Proteobacteria|c__Gammaproteobacteria|o__Enterobacterales|f__Pasteurellaceae|g__Rodentibacter|s__Rodentibacter_unclassified	0	0	0	0	0	0	0	0	0.00285	0	0	0	0	0	0	0	0	0	0	0	0	0	0	0
d__Bacteria|p__Proteobacteria|c__Gammaproteobacteria|o__Gammaproteobacteria_Incertae_Sedis	0	0	0	0	0	0.0031	0	0	0	0	0	0	0	0	0	0	0	0	0	0	0	0	0	0
d__Bacteria|p__Proteobacteria|c__Gammaproteobacteria|o__Gammaproteobacteria_Incertae_Sedis|f__Unknown_Family	0	0	0	0	0	0.0031	0	0	0	0	0	0	0	0	0	0	0	0	0	0	0	0	0	0
d__Bacteria|p__Proteobacteria|c__Gammaproteobacteria|o__Gammaproteobacteria_Incertae_Sedis|f__Unknown_Family|g__Acidibacter	0	0	0	0	0	0.0031	0	0	0	0	0	0	0	0	0	0	0	0	0	0	0	0	0	0
d__Bacteria|p__Proteobacteria|c__Gammaproteobacteria|o__Gammaproteobacteria_Incertae_Sedis|f__Unknown_Family|g__Acidibacter|s__Acidibacter_unclassified	0	0	0	0	0	0.0031	0	0	0	0	0	0	0	0	0	0	0	0	0	0	0	0	0	0
d__Bacteria|p__Proteobacteria|c__Gammaproteobacteria|o__Legionellales	0	0	0	0	0	0	0	0	0	0	0	0	0	0	0	0	0	0	0	0	0	0	0	0
d__Bacteria|p__Proteobacteria|c__Gammaproteobacteria|o__Legionellales|f__Legionellaceae	0	0	0	0	0	0	0	0	0	0	0	0	0	0	0	0	0	0	0	0	0	0	0	0
d__Bacteria|p__Proteobacteria|c__Gammaproteobacteria|o__Legionellales|f__Legionellaceae|g__Legionella	0	0	0	0	0	0	0	0	0	0	0	0	0	0	0	0	0	0	0	0	0	0	0	0
d__Bacteria|p__Proteobacteria|c__Gammaproteobacteria|o__Legionellales|f__Legionellaceae|g__Legionella|s__Legionella_unclassified	0	0	0	0	0	0	0	0	0	0	0	0	0	0	0	0	0	0	0	0	0	0	0	0
d__Bacteria|p__Proteobacteria|c__Gammaproteobacteria|o__PLTA13	0	0	0	0.00762	0	0	0	0	0	0	0	0	0	0	0	0	0	0	0	0	0	0	0	0
d__Bacteria|p__Proteobacteria|c__Gammaproteobacteria|o__PLTA13|f__PLTA13_unclassified	0	0	0	0.00762	0	0	0	0	0	0	0	0	0	0	0	0	0	0	0	0	0	0	0	0
d__Bacteria|p__Proteobacteria|c__Gammaproteobacteria|o__PLTA13|f__PLTA13_unclassified|g__PLTA13_unclassified	0	0	0	0.00762	0	0	0	0	0	0	0	0	0	0	0	0	0	0	0	0	0	0	0	0
d__Bacteria|p__Proteobacteria|c__Gammaproteobacteria|o__PLTA13|f__PLTA13_unclassified|g__PLTA13_unclassified|s__PLTA13_unclassified	0	0	0	0.00762	0	0	0	0	0	0	0	0	0	0	0	0	0	0	0	0	0	0	0	0
d__Bacteria|p__Proteobacteria|c__Gammaproteobacteria|o__Pseudomonadales	0	0	0	0	0	0.01552	0	0	0	0	0	0	0	0.0084	0	0	0	0	0	0	0	0.00885	0	0
d__Bacteria|p__Proteobacteria|c__Gammaproteobacteria|o__Pseudomonadales|f__Moraxellaceae	0	0	0	0	0	0.01552	0	0	0	0	0	0	0	0.0084	0	0	0	0	0	0	0	0.00885	0	0
d__Bacteria|p__Proteobacteria|c__Gammaproteobacteria|o__Pseudomonadales|f__Moraxellaceae|g__Acinetobacter	0	0	0	0	0	0.01552	0	0	0	0	0	0	0	0.0084	0	0	0	0	0	0	0	0.00885	0	0
d__Bacteria|p__Proteobacteria|c__Gammaproteobacteria|o__Pseudomonadales|f__Moraxellaceae|g__Acinetobacter|s__Acinetobacter_calcoaceticus	0	0	0	0	0	0.01552	0	0	0	0	0	0	0	0.0084	0	0	0	0	0	0	0	0.00885	0	0
d__Bacteria|p__Proteobacteria|c__Gammaproteobacteria|o__Pseudomonadales|f__Pseudomonadaceae	0	0	0	0	0	0	0	0	0	0	0	0	0	0	0	0	0	0	0	0	0	0	0	0
d__Bacteria|p__Proteobacteria|c__Gammaproteobacteria|o__Pseudomonadales|f__Pseudomonadaceae|g__Thiopseudomonas	0	0	0	0	0	0	0	0	0	0	0	0	0	0	0	0	0	0	0	0	0	0	0	0
d__Bacteria|p__Proteobacteria|c__Gammaproteobacteria|o__Pseudomonadales|f__Pseudomonadaceae|g__Thiopseudomonas|s__Thiopseudomonas_unclassified	0	0	0	0	0	0	0	0	0	0	0	0	0	0	0	0	0	0	0	0	0	0	0	0
d__Bacteria|p__Proteobacteria|c__Gammaproteobacteria|o__Steroidobacterales	0	0	0	0.00305	0	0	0	0	0	0	0	0	0	0	0	0	0	0	0	0	0	0	0	0
d__Bacteria|p__Proteobacteria|c__Gammaproteobacteria|o__Steroidobacterales|f__Steroidobacteraceae	0	0	0	0.00305	0	0	0	0	0	0	0	0	0	0	0	0	0	0	0	0	0	0	0	0
d__Bacteria|p__Proteobacteria|c__Gammaproteobacteria|o__Steroidobacterales|f__Steroidobacteraceae|g__Steroidobacter	0	0	0	0.00305	0	0	0	0	0	0	0	0	0	0	0	0	0	0	0	0	0	0	0	0
d__Bacteria|p__Proteobacteria|c__Gammaproteobacteria|o__Steroidobacterales|f__Steroidobacteraceae|g__Steroidobacter|s__Steroidobacter_unclassified	0	0	0	0.00305	0	0	0	0	0	0	0	0	0	0	0	0	0	0	0	0	0	0	0	0
d__Bacteria|p__Proteobacteria|c__Gammaproteobacteria|o__Xanthomonadales	0.03412	0	0.05858	0.00609	0	0.03415	0.0086	0.03135	0.03706	0	0.03208	0	0	0.04199	0.00727	0.03818	0.02496	0	0.03385	0	0	0.03246	0	0.02303
d__Bacteria|p__Proteobacteria|c__Gammaproteobacteria|o__Xanthomonadales|f__Rhodanobacteraceae	0.03412	0	0.05858	0	0	0.03415	0.0086	0.03135	0.03706	0	0.03208	0	0	0.04199	0.00727	0.03818	0.02496	0	0.03385	0	0	0.03246	0	0.02303
d__Bacteria|p__Proteobacteria|c__Gammaproteobacteria|o__Xanthomonadales|f__Rhodanobacteraceae|g__Dyella	0	0	0	0	0	0	0	0	0	0	0	0	0	0	0	0	0	0	0	0	0	0	0	0
d__Bacteria|p__Proteobacteria|c__Gammaproteobacteria|o__Xanthomonadales|f__Rhodanobacteraceae|g__Dyella|s__Dyella_sp._OS-B13	0	0	0	0	0	0	0	0	0	0	0	0	0	0	0	0	0	0	0	0	0	0	0	0
d__Bacteria|p__Proteobacteria|c__Gammaproteobacteria|o__Xanthomonadales|f__Rhodanobacteraceae|g__Rhodanobacter	0.03412	0	0.05858	0	0	0.03415	0.0086	0.03135	0.03706	0	0.03208	0	0	0.04199	0.00727	0.03818	0.02496	0	0.03385	0	0	0.03246	0	0.02303
d__Bacteria|p__Proteobacteria|c__Gammaproteobacteria|o__Xanthomonadales|f__Rhodanobacteraceae|g__Rhodanobacter|s__Rhodanobacter_unclassified	0.03412	0	0.05858	0	0	0.03415	0.0086	0.03135	0.03706	0	0.03208	0	0	0.04199	0.00727	0.03818	0.02496	0	0.03385	0	0	0.02656	0	0.02303
d__Bacteria|p__Proteobacteria|c__Gammaproteobacteria|o__Xanthomonadales|f__Rhodanobacteraceae|g__Rhodanobacter|s__uncultured_Rhodanobacter_sp.	0	0	0	0	0	0	0	0	0	0	0	0	0	0	0	0	0	0	0	0	0	0.0059	0	0
d__Bacteria|p__Proteobacteria|c__Gammaproteobacteria|o__Xanthomonadales|f__Xanthomonadaceae	0	0	0	0.00609	0	0	0	0	0	0	0	0	0	0	0	0	0	0	0	0	0	0	0	0
d__Bacteria|p__Proteobacteria|c__Gammaproteobacteria|o__Xanthomonadales|f__Xanthomonadaceae|g__Xanthomonadaceae_unclassified	0	0	0	0.00609	0	0	0	0	0	0	0	0	0	0	0	0	0	0	0	0	0	0	0	0
d__Bacteria|p__Proteobacteria|c__Gammaproteobacteria|o__Xanthomonadales|f__Xanthomonadaceae|g__Xanthomonadaceae_unclassified|s__Xanthomonadaceae_unclassified	0	0	0	0.00609	0	0	0	0	0	0	0	0	0	0	0	0	0	0	0	0	0	0	0	0
d__Bacteria|p__Proteobacteria|c__Proteobacteria_unclassified	0	0	0	0.00914	0	0	0	0	0	0	0	0	0	0	0	0	0	0	0	0	0	0	0	0
d__Bacteria|p__Proteobacteria|c__Proteobacteria_unclassified|o__Proteobacteria_unclassified	0	0	0	0.00914	0	0	0	0	0	0	0	0	0	0	0	0	0	0	0	0	0	0	0	0
d__Bacteria|p__Proteobacteria|c__Proteobacteria_unclassified|o__Proteobacteria_unclassified|f__Proteobacteria_unclassified	0	0	0	0.00914	0	0	0	0	0	0	0	0	0	0	0	0	0	0	0	0	0	0	0	0
d__Bacteria|p__Proteobacteria|c__Proteobacteria_unclassified|o__Proteobacteria_unclassified|f__Proteobacteria_unclassified|g__Proteobacteria_unclassified	0	0	0	0.00914	0	0	0	0	0	0	0	0	0	0	0	0	0	0	0	0	0	0	0	0
d__Bacteria|p__Proteobacteria|c__Proteobacteria_unclassified|o__Proteobacteria_unclassified|f__Proteobacteria_unclassified|g__Proteobacteria_unclassified|s__Proteobacteria_unclassified	0	0	0	0.00914	0	0	0	0	0	0	0	0	0	0	0	0	0	0	0	0	0	0	0	0
d__Bacteria|p__Synergistota	0	0	0	0	0	0	0.0043	0	0	0	0	0	0	0	0.00727	0	0	0	0	0	0	0	0	0
d__Bacteria|p__Synergistota|c__Synergistia	0	0	0	0	0	0	0.0043	0	0	0	0	0	0	0	0.00727	0	0	0	0	0	0	0	0	0
d__Bacteria|p__Synergistota|c__Synergistia|o__Synergistales	0	0	0	0	0	0	0.0043	0	0	0	0	0	0	0	0.00727	0	0	0	0	0	0	0	0	0
d__Bacteria|p__Synergistota|c__Synergistia|o__Synergistales|f__Synergistaceae	0	0	0	0	0	0	0.0043	0	0	0	0	0	0	0	0.00727	0	0	0	0	0	0	0	0	0
d__Bacteria|p__Synergistota|c__Synergistia|o__Synergistales|f__Synergistaceae|g__Pyramidobacter	0	0	0	0	0	0	0.0043	0	0	0	0	0	0	0	0.00727	0	0	0	0	0	0	0	0	0
d__Bacteria|p__Synergistota|c__Synergistia|o__Synergistales|f__Synergistaceae|g__Pyramidobacter|s__Pyramidobacter_piscolens	0	0	0	0	0	0	0.0043	0	0	0	0	0	0	0	0.00727	0	0	0	0	0	0	0	0	0
d__Bacteria|p__Verrucomicrobiota	0.54737	6.46607	2.38667	2.37932	0.20923	4.75414	0.01863	0.20379	0.03706	0.01849	0.03645	0.0222	0.15915	0.37087	0.12064	0.02643	0.15708	0.14002	0.03847	0.11407	0.09448	0.11212	0.25547	0.08907
d__Bacteria|p__Verrucomicrobiota|c__Chlamydiae	0.02701	0.0999	0	0	0	0	0	0	0	0	0	0	0	0	0	0	0	0	0	0	0	0	0	0
d__Bacteria|p__Verrucomicrobiota|c__Chlamydiae|o__Chlamydiales	0.02701	0.0999	0	0	0	0	0	0	0	0	0	0	0	0	0	0	0	0	0	0	0	0	0	0
d__Bacteria|p__Verrucomicrobiota|c__Chlamydiae|o__Chlamydiales|f__Chlamydiaceae	0.02701	0.0999	0	0	0	0	0	0	0	0	0	0	0	0	0	0	0	0	0	0	0	0	0	0
d__Bacteria|p__Verrucomicrobiota|c__Chlamydiae|o__Chlamydiales|f__Chlamydiaceae|g__Chlamydia	0.02701	0.0999	0	0	0	0	0	0	0	0	0	0	0	0	0	0	0	0	0	0	0	0	0	0
d__Bacteria|p__Verrucomicrobiota|c__Chlamydiae|o__Chlamydiales|f__Chlamydiaceae|g__Chlamydia|s__Chlamydia_unclassified	0.02701	0.0999	0	0	0	0	0	0	0	0	0	0	0	0	0	0	0	0	0	0	0	0	0	0
d__Bacteria|p__Verrucomicrobiota|c__Verrucomicrobiae	0.52036	6.36617	2.38667	2.37932	0.20923	4.75414	0.01863	0.20379	0.03706	0.01849	0.03645	0.0222	0.15915	0.37087	0.12064	0.02643	0.15708	0.14002	0.03847	0.11407	0.09448	0.11212	0.25547	0.08907
d__Bacteria|p__Verrucomicrobiota|c__Verrucomicrobiae|o__Verrucomicrobiales	0.52036	6.36617	2.38667	2.37932	0.20923	4.75414	0.01863	0.20379	0.03706	0.01849	0.03645	0.0222	0.15915	0.37087	0.12064	0.02643	0.15708	0.14002	0.03847	0.11407	0.09448	0.11212	0.25547	0.08907
d__Bacteria|p__Verrucomicrobiota|c__Verrucomicrobiae|o__Verrucomicrobiales|f__Akkermansiaceae	0.52036	6.36617	2.38667	2.37932	0.20923	4.75414	0.01863	0.20379	0.03706	0.01849	0.03645	0.0222	0.15915	0.37087	0.12064	0.02643	0.15708	0.14002	0.03847	0.11407	0.09448	0.11212	0.25547	0.08907
d__Bacteria|p__Verrucomicrobiota|c__Verrucomicrobiae|o__Verrucomicrobiales|f__Akkermansiaceae|g__Akkermansia	0.52036	6.36617	2.38667	2.37932	0.20923	4.75414	0.01863	0.20379	0.03706	0.01849	0.03645	0.0222	0.15915	0.37087	0.12064	0.02643	0.15708	0.14002	0.03847	0.11407	0.09448	0.11212	0.25547	0.08907
d__Bacteria|p__Verrucomicrobiota|c__Verrucomicrobiae|o__Verrucomicrobiales|f__Akkermansiaceae|g__Akkermansia|s__Akkermansia_unclassified	0.52036	6.36617	2.38667	2.37932	0.20923	4.75414	0.01863	0.20379	0.03706	0.01849	0.03645	0.0222	0.15915	0.37087	0.12064	0.02643	0.15708	0.14002	0.03847	0.11407	0.09448	0.11212	0.25547	0.08907
d__Bacteria|p__Verrucomicrobiota|c__Verrucomicrobiota_unclassified	0	0	0	0	0	0	0	0	0	0	0	0	0	0	0	0	0	0	0	0	0	0	0	0
d__Bacteria|p__Verrucomicrobiota|c__Verrucomicrobiota_unclassified|o__Verrucomicrobiota_unclassified	0	0	0	0	0	0	0	0	0	0	0	0	0	0	0	0	0	0	0	0	0	0	0	0
d__Bacteria|p__Verrucomicrobiota|c__Verrucomicrobiota_unclassified|o__Verrucomicrobiota_unclassified|f__Verrucomicrobiota_unclassified	0	0	0	0	0	0	0	0	0	0	0	0	0	0	0	0	0	0	0	0	0	0	0	0
d__Bacteria|p__Verrucomicrobiota|c__Verrucomicrobiota_unclassified|o__Verrucomicrobiota_unclassified|f__Verrucomicrobiota_unclassified|g__Verrucomicrobiota_unclassified	0	0	0	0	0	0	0	0	0	0	0	0	0	0	0	0	0	0	0	0	0	0	0	0
d__Bacteria|p__Verrucomicrobiota|c__Verrucomicrobiota_unclassified|o__Verrucomicrobiota_unclassified|f__Verrucomicrobiota_unclassified|g__Verrucomicrobiota_unclassified|s__Verrucomicrobiota_unclassified	0	0	0	0	0	0	0	0	0	0	0	0	0	0	0	0	0	0	0	0	0	0	0	0
d__Bacteria|p__WPS-2	0	0	0	0	0	0	0	0	0	0	0	0	0	0.0042	0	0	0	0	0	0	0	0.00738	0	0
d__Bacteria|p__WPS-2|c__WPS-2_unclassified	0	0	0	0	0	0	0	0	0	0	0	0	0	0.0042	0	0	0	0	0	0	0	0.00738	0	0
d__Bacteria|p__WPS-2|c__WPS-2_unclassified|o__WPS-2_unclassified	0	0	0	0	0	0	0	0	0	0	0	0	0	0.0042	0	0	0	0	0	0	0	0.00738	0	0
d__Bacteria|p__WPS-2|c__WPS-2_unclassified|o__WPS-2_unclassified|f__WPS-2_unclassified	0	0	0	0	0	0	0	0	0	0	0	0	0	0.0042	0	0	0	0	0	0	0	0.00738	0	0
d__Bacteria|p__WPS-2|c__WPS-2_unclassified|o__WPS-2_unclassified|f__WPS-2_unclassified|g__WPS-2_unclassified	0	0	0	0	0	0	0	0	0	0	0	0	0	0.0042	0	0	0	0	0	0	0	0.00738	0	0
d__Bacteria|p__WPS-2|c__WPS-2_unclassified|o__WPS-2_unclassified|f__WPS-2_unclassified|g__WPS-2_unclassified|s__WPS-2_unclassified	0	0	0	0	0	0	0	0	0	0	0	0	0	0.0042	0	0	0	0	0	0	0	0.00738	0	0
d__unclassified	0.1763	0.60846	0.64436	0.22239	0.50611	0.16918	0.26088	0.2779	0.24377	0.33987	0.88644	0.1613	0.16783	0.09936	0.1003	0.27755	0.15855	0.09716	0.18772	0.26177	0.36217	0.26408	0.35916	0.15971
d__unclassified|p__unclassified	0.1763	0.60846	0.64436	0.22239	0.50611	0.16918	0.26088	0.2779	0.24377	0.33987	0.88644	0.1613	0.16783	0.09936	0.1003	0.27755	0.15855	0.09716	0.18772	0.26177	0.36217	0.26408	0.35916	0.15971
d__unclassified|p__unclassified|c__unclassified	0.1763	0.60846	0.64436	0.22239	0.50611	0.16918	0.26088	0.2779	0.24377	0.33987	0.88644	0.1613	0.16783	0.09936	0.1003	0.27755	0.15855	0.09716	0.18772	0.26177	0.36217	0.26408	0.35916	0.15971
d__unclassified|p__unclassified|c__unclassified|o__unclassified	0.1763	0.60846	0.64436	0.22239	0.50611	0.16918	0.26088	0.2779	0.24377	0.33987	0.88644	0.1613	0.16783	0.09936	0.1003	0.27755	0.15855	0.09716	0.18772	0.26177	0.36217	0.26408	0.35916	0.15971
d__unclassified|p__unclassified|c__unclassified|o__unclassified|f__unclassified	0.1763	0.60846	0.64436	0.22239	0.50611	0.16918	0.26088	0.2779	0.24377	0.33987	0.88644	0.1613	0.16783	0.09936	0.1003	0.27755	0.15855	0.09716	0.18772	0.26177	0.36217	0.26408	0.35916	0.15971
d__unclassified|p__unclassified|c__unclassified|o__unclassified|f__unclassified|g__unclassified	0.1763	0.60846	0.64436	0.22239	0.50611	0.16918	0.26088	0.2779	0.24377	0.33987	0.88644	0.1613	0.16783	0.09936	0.1003	0.27755	0.15855	0.09716	0.18772	0.26177	0.36217	0.26408	0.35916	0.15971
d__unclassified|p__unclassified|c__unclassified|o__unclassified|f__unclassified|g__unclassified|s__unclassified	0.1763	0.60846	0.64436	0.22239	0.50611	0.16918	0.26088	0.2779	0.24377	0.33987	0.88644	0.1613	0.16783	0.09936	0.1003	0.27755	0.15855	0.09716	0.18772	0.26177	0.36217	0.26408	0.35916	0.15971

## Sheet: Sheet2
	d__Bacteria	d__Bacteria|p__Acidobacteriota	d__Bacteria|p__Acidobacteriota|c__Acidobacteriae	d__Bacteria|p__Acidobacteriota|c__Acidobacteriae|o__Acidobacteriales	d__Bacteria|p__Acidobacteriota|c__Acidobacteriae|o__Acidobacteriales|f__Acidobacteriales_unclassified	d__Bacteria|p__Acidobacteriota|c__Acidobacteriae|o__Acidobacteriales|f__Acidobacteriales_unclassified|g__Acidobacteriales_unclassified	d__Bacteria|p__Acidobacteriota|c__Acidobacteriae|o__Acidobacteriales|f__Acidobacteriales_unclassified|g__Acidobacteriales_unclassified|s__Acidobacteriales_unclassified	d__Bacteria|p__Acidobacteriota|c__Acidobacteriota_unclassified	d__Bacteria|p__Acidobacteriota|c__Acidobacteriota_unclassified|o__Acidobacteriota_unclassified	d__Bacteria|p__Acidobacteriota|c__Acidobacteriota_unclassified|o__Acidobacteriota_unclassified|f__Acidobacteriota_unclassified	d__Bacteria|p__Acidobacteriota|c__Acidobacteriota_unclassified|o__Acidobacteriota_unclassified|f__Acidobacteriota_unclassified|g__Acidobacteriota_unclassified	d__Bacteria|p__Acidobacteriota|c__Acidobacteriota_unclassified|o__Acidobacteriota_unclassified|f__Acidobacteriota_unclassified|g__Acidobacteriota_unclassified|s__Acidobacteriota_unclassified	d__Bacteria|p__Acidobacteriota|c__Vicinamibacteria	d__Bacteria|p__Acidobacteriota|c__Vicinamibacteria|o__Subgroup_17	d__Bacteria|p__Acidobacteriota|c__Vicinamibacteria|o__Subgroup_17|f__Subgroup_17_unclassified	d__Bacteria|p__Acidobacteriota|c__Vicinamibacteria|o__Subgroup_17|f__Subgroup_17_unclassified|g__Subgroup_17_unclassified	d__Bacteria|p__Acidobacteriota|c__Vicinamibacteria|o__Subgroup_17|f__Subgroup_17_unclassified|g__Subgroup_17_unclassified|s__Subgroup_17_unclassified	d__Bacteria|p__Acidobacteriota|c__Vicinamibacteria|o__Vicinamibacterales	d__Bacteria|p__Acidobacteriota|c__Vicinamibacteria|o__Vicinamibacterales|f__Vicinamibacteraceae	d__Bacteria|p__Acidobacteriota|c__Vicinamibacteria|o__Vicinamibacterales|f__Vicinamibacteraceae|g__Vicinamibacteraceae_unclassified	d__Bacteria|p__Acidobacteriota|c__Vicinamibacteria|o__Vicinamibacterales|f__Vicinamibacteraceae|g__Vicinamibacteraceae_unclassified|s__Vicinamibacteraceae_unclassified	d__Bacteria|p__Actinobacteriota	d__Bacteria|p__Actinobacteriota|c__Acidimicrobiia	d__Bacteria|p__Actinobacteriota|c__Acidimicrobiia|o__IMCC26256	d__Bacteria|p__Actinobacteriota|c__Acidimicrobiia|o__IMCC26256|f__IMCC26256_unclassified	d__Bacteria|p__Actinobacteriota|c__Acidimicrobiia|o__IMCC26256|f__IMCC26256_unclassified|g__IMCC26256_unclassified	d__Bacteria|p__Actinobacteriota|c__Acidimicrobiia|o__IMCC26256|f__IMCC26256_unclassified|g__IMCC26256_unclassified|s__IMCC26256_unclassified	d__Bacteria|p__Actinobacteriota|c__Acidimicrobiia|o__Microtrichales	d__Bacteria|p__Actinobacteriota|c__Acidimicrobiia|o__Microtrichales|f__Iamiaceae	d__Bacteria|p__Actinobacteriota|c__Acidimicrobiia|o__Microtrichales|f__Iamiaceae|g__Iamia	d__Bacteria|p__Actinobacteriota|c__Acidimicrobiia|o__Microtrichales|f__Iamiaceae|g__Iamia|s__Iamia_unclassified	d__Bacteria|p__Actinobacteriota|c__Acidimicrobiia|o__Microtrichales|f__Ilumatobacteraceae	d__Bacteria|p__Actinobacteriota|c__Acidimicrobiia|o__Microtrichales|f__Ilumatobacteraceae|g__Ilumatobacter	d__Bacteria|p__Actinobacteriota|c__Acidimicrobiia|o__Microtrichales|f__Ilumatobacteraceae|g__Ilumatobacter|s__Ilumatobacter_unclassified	d__Bacteria|p__Actinobacteriota|c__Acidimicrobiia|o__Microtrichales|f__Microtrichales_unclassified	d__Bacteria|p__Actinobacteriota|c__Acidimicrobiia|o__Microtrichales|f__Microtrichales_unclassified|g__Microtrichales_unclassified	d__Bacteria|p__Actinobacteriota|c__Acidimicrobiia|o__Microtrichales|f__Microtrichales_unclassified|g__Microtrichales_unclassified|s__Microtrichales_unclassified	d__Bacteria|p__Actinobacteriota|c__Actinobacteria	d__Bacteria|p__Actinobacteriota|c__Actinobacteria|o__0319-7L14	d__Bacteria|p__Actinobacteriota|c__Actinobacteria|o__0319-7L14|f__0319-7L14_unclassified	d__Bacteria|p__Actinobacteriota|c__Actinobacteria|o__0319-7L14|f__0319-7L14_unclassified|g__0319-7L14_unclassified	d__Bacteria|p__Actinobacteriota|c__Actinobacteria|o__0319-7L14|f__0319-7L14_unclassified|g__0319-7L14_unclassified|s__0319-7L14_unclassified	d__Bacteria|p__Actinobacteriota|c__Actinobacteria|o__Bifidobacteriales	d__Bacteria|p__Actinobacteriota|c__Actinobacteria|o__Bifidobacteriales|f__Bifidobacteriaceae	d__Bacteria|p__Actinobacteriota|c__Actinobacteria|o__Bifidobacteriales|f__Bifidobacteriaceae|g__Bifidobacterium	d__Bacteria|p__Actinobacteriota|c__Actinobacteria|o__Bifidobacteriales|f__Bifidobacteriaceae|g__Bifidobacterium|s__Bifidobacterium_unclassified	d__Bacteria|p__Actinobacteriota|c__Actinobacteria|o__Corynebacteriales	d__Bacteria|p__Actinobacteriota|c__Actinobacteria|o__Corynebacteriales|f__Corynebacteriaceae	d__Bacteria|p__Actinobacteriota|c__Actinobacteria|o__Corynebacteriales|f__Corynebacteriaceae|g__Corynebacterium
M1	99.8237	0	0	0	0	0	0	0	0	0	0	0	0	0	0	0	0	0	0	0	0	1.73452	0	0	0	0	0	0	0	0	0	0	0	0	0	0	0	0.09241	0	0	0	0	0.09241	0.09241	0.09241	0.09241	0	0	0
M2	99.3916	0	0	0	0	0	0	0	0	0	0	0	0	0	0	0	0	0	0	0	0	0.66597	0	0	0	0	0	0	0	0	0	0	0	0	0	0	0	0.00454	0	0	0	0	0.00454	0.00454	0.00454	0.00454	0	0	0
M3	99.3557	0	0	0	0	0	0	0	0	0	0	0	0	0	0	0	0	0	0	0	0	0.95076	0.00901	0.00901	0.00901	0.00901	0.00901	0	0	0	0	0	0	0	0	0	0	0.03004	0	0	0	0	0.03004	0.03004	0.03004	0.03004	0	0	0
M4	99.7777	0.01524	0	0	0	0	0	0.00914	0.00914	0.00914	0.00914	0.00914	0.0061	0.00305	0.00305	0.00305	0.00305	0.00305	0.00305	0.00305	0.00305	1.69995	0.01219	0	0	0	0	0.01219	0.00609	0.00609	0.00609	0.00305	0.00305	0.00305	0.00305	0.00305	0.00305	0.31684	0.00457	0.00457	0.00457	0.00457	0.29856	0.29856	0.29856	0.29856	0	0	0
M5	99.4939	0	0	0	0	0	0	0	0	0	0	0	0	0	0	0	0	0	0	0	0	0.73938	0	0	0	0	0	0	0	0	0	0	0	0	0	0	0	0.06503	0	0	0	0	0.06503	0.06503	0.06503	0.06503	0	0	0
M6	99.8308	0	0	0	0	0	0	0	0	0	0	0	0	0	0	0	0	0	0	0	0	0.76209	0	0	0	0	0	0	0	0	0	0	0	0	0	0	0	0.05588	0	0	0	0	0.04812	0.04812	0.04812	0.04812	0	0	0
KD1	99.7391	0	0	0	0	0	0	0	0	0	0	0	0	0	0	0	0	0	0	0	0	0.90733	0	0	0	0	0	0	0	0	0	0	0	0	0	0	0	0.58339	0	0	0	0	0.58339	0.58339	0.58339	0.58339	0	0	0
KD2	99.7222	0	0	0	0	0	0	0	0	0	0	0	0	0	0	0	0	0	0	0	0	0.81518	0	0	0	0	0	0	0	0	0	0	0	0	0	0	0	0.46174	0	0	0	0	0.46174	0.46174	0.46174	0.46174	0	0	0
KD3	99.7562	0	0	0	0	0	0	0	0	0	0	0	0	0	0	0	0	0	0	0	0	2.19104	0	0	0	0	0	0	0	0	0	0	0	0	0	0	0	1.53673	0	0	0	0	1.53103	1.53103	1.53103	1.53103	0	0	0
KD4	99.6601	0	0	0	0	0	0	0	0	0	0	0	0	0	0	0	0	0	0	0	0	0.53042	0	0	0	0	0	0	0	0	0	0	0	0	0	0	0	0.155	0	0	0	0	0.155	0.155	0.155	0.155	0	0	0
KD5	99.1136	0	0	0	0	0	0	0	0	0	0	0	0	0	0	0	0	0	0	0	0	1.10804	0	0	0	0	0	0	0	0	0	0	0	0	0	0	0	0.60797	0	0	0	0	0.60797	0.60797	0.60797	0.60797	0	0	0
KD6	99.8388	0	0	0	0	0	0	0	0	0	0	0	0	0	0	0	0	0	0	0	0	4.05168	0	0	0	0	0	0	0	0	0	0	0	0	0	0	0	2.79533	0	0	0	0	2.79237	2.79237	2.79237	2.79237	0	0	0
KZ1	99.8321	0	0	0	0	0	0	0	0	0	0	0	0	0	0	0	0	0	0	0	0	0.81746	0	0	0	0	0	0	0	0	0	0	0	0	0	0	0	0.08826	0	0	0	0	0.08826	0.08826	0.08826	0.08826	0	0	0
KZ2	99.9007	0	0	0	0	0	0	0	0	0	0	0	0	0	0	0	0	0	0	0	0	1.14061	0	0	0	0	0	0	0	0	0	0	0	0	0	0	0	0.26311	0	0	0	0	0.24771	0.24771	0.24771	0.24771	0.0042	0.0042	0.0042
KZ3	99.8997	0	0	0	0	0	0	0	0	0	0	0	0	0	0	0	0	0	0	0	0	1.52187	0	0	0	0	0	0	0	0	0	0	0	0	0	0	0	0.72096	0	0	0	0	0.72096	0.72096	0.72096	0.72096	0	0	0
KZ4	99.7224	0	0	0	0	0	0	0	0	0	0	0	0	0	0	0	0	0	0	0	0	0.30692	0	0	0	0	0	0	0	0	0	0	0	0	0	0	0	0.04112	0	0	0	0	0.03818	0.03818	0.03818	0.03818	0	0	0
KZ5	99.8415	0.0044	0.0044	0.0044	0.0044	0.0044	0.0044	0	0	0	0	0	0	0	0	0	0	0	0	0	0	0.39051	0	0	0	0	0	0	0	0	0	0	0	0	0	0	0	0.03377	0	0	0	0	0.02349	0.02349	0.02349	0.02349	0	0	0
KZ6	99.9029	0	0	0	0	0	0	0	0	0	0	0	0	0	0	0	0	0	0	0	0	2.02882	0	0	0	0	0	0	0	0	0	0	0	0	0	0	0	0.67151	0	0	0	0	0.67151	0.67151	0.67151	0.67151	0	0	0
KX1	99.8123	0	0	0	0	0	0	0	0	0	0	0	0	0	0	0	0	0	0	0	0	1.11712	0.0077	0.00462	0.00462	0.00462	0.00462	0.00308	0	0	0	0	0	0	0.00308	0.00308	0.00308	0.66473	0	0	0	0	0.66011	0.66011	0.66011	0.66011	0	0	0
KX2	99.7382	0	0	0	0	0	0	0	0	0	0	0	0	0	0	0	0	0	0	0	0	0.45919	0	0	0	0	0	0	0	0	0	0	0	0	0	0	0	0.17841	0	0	0	0	0.17841	0.17841	0.17841	0.17841	0	0	0
KX3	99.6378	0	0	0	0	0	0	0	0	0	0	0	0	0	0	0	0	0	0	0	0	0.60624	0	0	0	0	0	0	0	0	0	0	0	0	0	0	0	0.0992	0	0	0	0	0.0992	0.0992	0.0992	0.0992	0	0	0
KX4	99.7359	0	0	0	0	0	0	0	0	0	0	0	0	0	0	0	0	0	0	0	0	0.66685	0	0	0	0	0	0	0	0	0	0	0	0	0	0	0	0.42194	0	0	0	0	0.41161	0.41161	0.41161	0.41161	0	0	0
KX5	99.6409	0	0	0	0	0	0	0	0	0	0	0	0	0	0	0	0	0	0	0	0	0.49892	0	0	0	0	0	0	0	0	0	0	0	0	0	0	0	0.10069	0	0	0	0	0.10069	0.10069	0.10069	0.10069	0	0	0
KX6	99.8403	0	0	0	0	0	0	0	0	0	0	0	0	0	0	0	0	0	0	0	0	2.01785	0.00307	0.00307	0.00307	0.00307	0.00307	0	0	0	0	0	0	0	0	0	0	1.26538	0	0	0	0	1.26538	1.26538	1.26538	1.26538	0	0	0
[truncated: 1,135 more columns]
