# Supplementary material for: KaiXinSan-JiaWei ameliorates cognitive dysfunction in APP/PS1 mice by intervening in gut microbiota and its metabolites
Source: Front Pharmacol. 2025 Apr 25;16:1483883. doi: 10.3389/fphar.2025.1483883 (PMC12061922; doi:10.3389/fphar.2025.1483883)
Supplement: Supplementary file 3 [file Table4.xlsx]

## Sheet: Sheet1
group	Acetic acid	Propionic acid	Isobutyric acid	Butyric acid	Isovaleric acid	Valeric acid	Hexanoic acid	Heptanoic acid	Octanoic acid	Nonanoic acid	Decanoic acid
C1	37.2842	16.3561	2.9528	19.2115	2.58428	1.50215	0.129675	0.0336548	0.107376	0.312594	0.0904077
C2	51.6073	26.5496	4.18842	37.4363	4.97524	2.92628	0.146212	0.0244122	0.0716256	0.347567	0.0546425
C3	80.6447	34.3256	2.95017	69.247	2.59264	4.04868	0.144777	0.0272362	0.148158	0.350755	0.155568
C4	41.4568	25.1484	2.91997	29.5411	3.20535	3.16278	0.0982738	0.0206384	0.113882	0.3786	0.10359
C5	33.9273	14.2655	4.11535	26.7032	4.89917	1.05491	0.080719	0.0128471	0.0607031	0.361381	0.215405
C6	44.857	20.17	2.90284	18.462	3.18279	0.991174	0.0839456	0.0180007	0.0684319	0.998121	0.175905
M1	65.8909	33.6145	1.94462	32.7654	0.903534	3.85218	0.0784938	0.0232061	0.0416815	0.325457	0.0400163
M2	53.6881	44.5222	2.05446	34.5744	1.15896	3.1452	0.0828725	0.02732	0.0481652	0.290711	0.118589
M3	65.2078	33.6303	1.81462	25.9251	2.21686	3.87204	0.0918045	0.0239834	0.0425636	0.28962	0.0373036
M4	55.1097	36.9715	1.16633	21.8381	1.72431	4.05364	0.106026	0.0265065	0.0500417	0.299267	0.0824463
M5	52.5301	43.562	0.814282	20.5694	0.557847	3.14164	0.107424	0.0392773	0.0466303	0.294437	0.124933
M6	54.6805	36.8491	1.42603	25.4242	0.912841	4.02976	0.201887	0.024962	0.044956	0.293573	0.0464474
KD1	59.975	26.9862	2.0814	29.8165	1.78418	3.01611	0.14687	0.0249746	0.0625415	0.326224	0.128817
KD2	65.2498	36.0512	2.63916	36.994	2.11891	4.87614	0.150871	0.0318298	0.0456787	0.41384	0.12126
KD3	104.032	47.7959	2.85148	63.2266	2.8367	4.29453	0.176282	0.0270754	0.104722	0.37854	0.1766
KD4	76.0407	26.306	2.05531	42.4308	1.95914	3.14695	0.112507	0.0219198	0.0496786	0.289419	0.0889624
KD5	68.1031	27.5349	1.41139	18.6261	1.89203	1.60944	0.102008	0.022631	0.0363021	0.343391	0.0939314
KD6	99.9271	48.3649	2.46512	45.9109	2.72815	4.0397	0.153663	0.0231312	0.0388283	0.369919	0.0918106
KZ1	52.654	27.5322	1.13635	21.1208	2.18016	3.34745	0.0999961	0.0225441	0.0548195	0.334621	0.0707782
KZ2	23.8119	13.7637	2.10936	19.8138	0.903558	2.23624	0.100447	0.0204096	0.0506059	0.366218	0.0714402
KZ3	64.0594	33.8122	1.31125	16.8226	2.72527	4.03629	0.143429	0.0244139	0.0889948	0.298939	0.0824086
KZ4	52.0662	17.1339	2.40268	43.6583	2.16588	2.76644	0.209134	0.0246106	0.0605157	0.318184	0.234895
KZ5	60.5271	23.4146	2.84554	35.5743	3.77463	4.83032	0.220532	0.0291704	0.156266	0.422884	0.131352
KZ6	31.2273	12.6413	0.553268	6.18857	1.00908	2.08032	0.108122	0.0202321	0.073045	0.318345	0.0554609
KX1	36.5539	13.8171	2.67752	32.81	0.77847	1.73864	0.0664585	0.0120886	0.0431489	0.309322	0.0747212
KX2	75.6035	28.914	1.32832	17.6843	1.5286	1.80442	0.0690633	0.0169449	0.0404693	0.28658	0.0379737
KX3	74.2357	16.9436	2.83518	41.958	1.27183	1.43023	0.116684	0.0231975	0.0641465	0.339844	0.0857418
KX4	73.6336	30.9459	2.2133	27.932	2.63565	4.11115	0.273124	0.0244202	0.108882	0.431738	0.0320861
KX5	72.5003	34.1771	3.64076	36.5748	2.86883	3.41405	0.168737	0.0277288	0.0896093	0.457019	0.0388465
KX6	10.7978	5.7718	1.36737	17.8505	0.375591	0.460513	0.0534479	0.014489	0.0416226	0.276483	0.0386181
D1	69.4889	32.4642	0.965167	26.6276	1.89316	2.47348	0.0793222	0.0188023	0.0477357	0.284857	0.0503659
D2	72.7747	34.1843	1.32409	14.6859	1.99683	2.6156	0.0777403	0.0210422	0.0500539	0.352208	0.0471899
D3	55.9839	31.0169	2.9115	26.6651	1.42445	2.20248	0.0907675	0.0215071	0.0496733	0.36525	0.0757808
D4	73.0531	18.6598	2.14516	27.2811	1.4409	2.375	0.100411	0.020868	0.0535849	0.383413	0.0993519
D5	21.7039	11.6468	0.787762	14.4489	1.5228	1.58385	0.0690796	0.0162192	0.0550506	0.363481	0.168932
D6	54.9795	23.7311	1.37372	27.0722	1.07726	2.79005	0.112217	0.0223223	0.0449976	0.261604	0.0590824

## Sheet: Sheet4
乙酸	Acetic acid
丙酸	Propionic acid
丁酸	Butyric acid
异丁酸	Isobutyric acid
戊酸	Valeric acid
异戊酸	Isovaleric acid
己酸	Hexanoic acid
庚酸	Heptanoic acid
辛酸	Octanoic acid
癸酸	Decanoic acid
壬酸	Nonanoic acid
