# Supplementary material for: KaiXinSan-JiaWei ameliorates cognitive dysfunction in APP/PS1 mice by intervening in gut microbiota and its metabolites
Source: Front Pharmacol. 2025 Apr 25;16:1483883. doi: 10.3389/fphar.2025.1483883 (PMC12061922; doi:10.3389/fphar.2025.1483883)
Supplement: Supplementary file 4 [file Table1.xlsx]

## Sheet: Sheet1
	Muribaculaceae_unclassified	Lachnospiraceae_NK4A136_group	Desulfovibrio	Clostridiales_unclassified	Prevotellaceae_UCG-003	Paramuribaculum	Lachnospiraceae_unclassified	Helicobacter	Muribaculum	Ligilactobacillus	Akkermansia	Alistipes	Clostridia_UCG-014_unclassified	Eubacterium]_coprostanoligenes_group_unclassified	Clostridium	Parasutterella	Mucispirillum	Odoribacter	Firmicutes_unclassified	Alloprevotella	Bifidobacterium	Colidextribacter	Dubosiella	Eubacterium]_xylanophilum_group	Desulfovibrionaceae_unclassified	Candidatus_Saccharimonas	Oscillibacter	Ruminococcus	Bacteroides	Lactobacillus
C1	64.6533	3.03374	20.9727	5.33223	0	2.12669	6.70076	0.175869	0.619236	0.529085	6.73623	2.74888	0.492138	0.02808	2.11782	0.753724	0.014779	1.14093	0.508394	0	0.196559	1.60647	0.801017	0.929593	0.02069	0.699042	0.835008	0.100497	0.326614	1.56065	19.8835
C2	36.8065	23.9089	2.16644	4.75754	0	6.32676	1.26589	0.035051	1.53956	1.32251	4.16841	1.25106	0.204915	0.478585	0.136161	2.82972	0.008089	0.231878	0.231878	0.009437	0.102458	0.103806	0.947733	0.361298	0.270973	0.985481	0.245359	0.009437	0.136161	0.523073	8.27076
C3	62.6321	1.57637	7.36951	6.38608	0.003073	1.4905	8.3898	4.78495	0.969591	0.082976	0.304246	2.20348	0.70837	0.264294	0.540881	0.305782	0.484027	3.39434	1.43518	0.205904	0.416417	2.01294	0.525515	2.54921	0.127537	0.580833	1.43057	0.096805	0.199757	0.679175	22.2683
C4	51.6905	9.7	4.58616	3.10285	0	2.84721	2.84721	12.2063	0.829672	0.107153	1.03632	2.97733	0.122461	1.39605	1.00724	0.831203	1.43126	0.878657	0.399529	0.012246	0	0.592404	0.34289	0.015308	0.029084	0.353606	2.66812	0.050515	0.445451	0.913864	18.8284
C5	32.7203	14.427	1.23876	5.289	0	7.49393	1.54845	0.171257	1.14457	4.14871	3.9589	0.903382	0.612245	0.810618	0.132724	1.60839	0.004281	0.830598	0.325389	0.031397	5.21336	0.244042	1.08748	0.348223	0.071357	0.734979	0.098473	0.015699	0.433852	1.02041	14.3442
C6	59.0154	3.34067	0.692424	1.1222	0	8.61202	0.719285	0.364119	2.35185	0.258167	2.33693	2.20412	1.26099	0.165644	0.108937	1.36843	0.004477	1.46394	0.671532	3.31886	0.076107	0.370088	0.137291	0.173106	0.141768	0.425303	0.34472	0.246228	0.316366	0.692424	10.1998
M1	16.2479	5.79481	1.44662	1.64303	0.207888	2.36563	1.21292	0.382801	1.80361	0.113263	0.404307	0.379934	0.940515	2.14197	0.303947	0.791409	0.074553	0.260936	1.09966	4.4144	1.16561	0.226527	0.497498	0.236563	0.058782	0.193551	0.137636	0.400006	1.02797	0.037277	8.34421
M2	56.9139	4.16571	4.51093	1.67956	2.8593	0.928434	3.81286	0.502611	1.28864	0.093541	0.027923	1.11552	0.571022	0.346243	4.07534	0.154972	0	0.4342	0.594756	1.21604	0.008377	0.670148	0.015358	0.182894	0.027923	0.523553	0.270851	0.305755	0.524949	0.403485	12.1394
M3	16.2695	13.5205	1.41859	1.56228	0.015496	8.11568	0.467698	0.824106	1.64399	0.901586	7.20424	1.55665	0.364861	0.946666	0.035218	0.839602	0.004226	0.707182	0.263432	0.215535	0.197222	0.052123	0.097202	0.176091	0.008452	1.13543	0.029583	0.012679	0.104246	1.01429	5.87721
M4	36.3081	2.83344	3.25266	3.39624	4.73403	2.81778	2.24759	1.30051	1.30327	0.32858	0.196043	0.201566	0.912567	0.662681	0.331341	0.796598	0.004142	0.056604	0.452832	0.744136	1.60838	0.151864	1.29913	0	0.011045	0.331341	0.156006	0.21123	0.115969	0.216752	10.7686
M5	43.2311	2.90424	3.64394	5.53249	5.49991	0.791975	4.50533	4.72493	0.702719	0.273437	0.178513	0.400946	0.81181	1.83472	0.833062	0.123259	0	0.334358	1.02999	1.06541	0.147344	0.946404	0.178513	1.79363	0.301772	0.216766	1.30485	0.476035	0.212516	0.27627	14.7118
M6	56.5012	3.35169	0.719098	3.87833	3.29664	2.21199	1.0086	0.10006	0.905877	1.43286	0.308185	0.264158	1.72637	6.78274	0.233473	0.971249	0	0.060036	0.148089	0.805817	0.909879	0.088053	1.07798	0.157428	0.110733	0.494964	0.058702	2.87773	0.288173	0.545661	6.18105
D1	25.4024	13.7511	1.80562	3.89843	5.61021	0.238854	6.98504	0.368232	1.65776	8.51769	0.520359	2.17243	0.726513	1.54544	1.34213	0.689547	0.007109	0.068244	0.639786	0.004265	0.092414	0.730778	0.855892	1.02934	2.50938	0.800444	0.402354	1.62363	0.810396	0.180562	15.0136
D2	41.8584	2.58976	1.38342	2.17503	5.59272	1.12309	1.25174	0.174063	1.04741	0.517648	6.36617	4.03524	1.84961	3.17097	0.375371	0.348126	0.031785	0.348126	1.12157	0.113519	0.004541	0.971726	0.417751	0.066598	3.09984	0.634195	1.93134	0.246716	1.64376	0.010595	15.4992
D3	37.7497	6.15969	0.692421	1.22263	13.6547	1.03788	2.19142	0.669891	1.66121	0.085614	2.38667	2.73213	1.70627	3.58677	0.261348	0.193758	0.091622	0.12767	1.1295	0.093124	0.03004	0.525699	0.558743	0.196762	0.950765	0.901199	0.282376	0.920725	1.0559	0.01502	17.1288
D4	42.4409	2.97643	1.2247	2.25289	7.27658	1.07237	1.55676	1.92387	1.27039	3.52176	2.37932	0.987068	3.34506	1.87055	0.335116	0.31836	0.199546	0.080732	0.87587	0.114244	0.298557	0.578836	2.64894	0.977928	0.897196	0.408232	0.287895	0.770766	0.664138	0.135569	16.3095
D5	16.8092	12.3348	2.06404	26.0465	8.218	0.763413	3.68983	0.086237	1.52683	2.97024	0.209232	1.36707	1.1324	0.737966	0.761999	0.236092	0.005655	0.120167	0.795928	0.264367	0.065031	1.33315	0.858132	0.415636	2.43727	0.428359	0.825617	0.366155	0.612144	0.066445	12.4521
D6	22.529	36.3258	0.866083	2.53461	0.645682	1.21531	4.27764	0.145899	0.661203	7.33532	4.75414	1.38294	0.648786	0.718632	0.332154	0.349227	0.007761	0.10244	0.650338	0	0.048116	0.940585	0.912647	0.22661	1.66698	0.492022	0.287142	0.589806	0.605327	0.984044	7.7637
KD1	57.46	8.16599	5.08278	2.09274	1.24418	1.93363	2.33355	1.42478	1.25708	1.34021	0.018634	0.66509	1.15674	0.154805	0.812728	0.928833	0.260876	0.316778	0.523185	0.480183	0.583387	0.58482	0.66509	1.10227	1.04924	0.624955	0.286677	0.735326	0.38558	0.215008	6.11482
KD2	53.4089	10.7639	4.98219	2.86447	6.17928	2.5481	1.59042	0.453185	0.857916	0.119709	0.203791	0.082656	0.541542	0.910646	1.19709	0.508764	0.076956	0.085507	0.659826	0.031352	0.461736	0.059855	0.297848	1.88827	0.44606	0.676927	0.081231	0.042753	0.329201	0.470286	7.1797
KD3	41.9436	11.0408	8.40924	3.41559	2.21529	1.94871	1.88741	2.36354	0.802577	0.086958	0.037064	0.758386	1.03351	0.788322	0.627236	0.43764	2.23667	0.329299	0.804003	0.021383	1.53103	0.754109	0.246618	0.246618	1.6579	0.356384	0.745556	2.15684	0.340703	0.149681	10.6274
KD4	41.8908	18.6431	7.09745	2.08188	1.22581	2.91947	1.71073	2.26248	1.35521	0.910112	0.018487	0.615748	1.42489	0.11803	0.732356	0.244593	0.418083	0.799192	0.530425	0.810569	0.155003	0.74231	0.217574	1.0381	1.06227	0.365467	0.511938	1.38223	0.15927	0.376843	8.17963
KD5	54.6779	7.39477	1.6854	2.19569	13.8871	3.31977	0.57152	0.104973	1.58189	0.068524	0.036449	0.784382	0.262433	0.208488	0.381985	0.481127	0.053945	0.692531	0.536529	2.23359	0.607969	0.297424	0.271181	0.176413	0.319293	0.174955	0.116637	0.15017	0.559857	0.039365	6.12781
KD6	69.1685	1.84974	6.4371	1.53011	0.044394	3.15936	0.477973	1.30074	1.45908	0.520887	0.022197	0.21753	0.263403	0.088788	0.224929	0.580079	0.957426	0.332954	0.399544	0.352191	2.79237	0.438019	0.192373	0.042914	0.452817	0.149459	0.090267	0.139101	0.096187	0.094707	6.12487
KZ1	39.6588	9.38843	9.52443	6.3501	1.53652	5.23894	2.86615	1.06052	1.17048	0.257534	0.15915	0.606218	1.51916	0.013021	1.06776	1.24137	0.588857	1.16903	0.925966	0.354471	0.088256	1.21678	0.056426	0.235832	0.153363	0.465877	1.0909	0.243066	0.208342	0.283577	11.2606
KZ2	67.4168	4.01797	3.58832	1.77737	0.040586	6.32855	1.89073	0.13995	1.94811	0.536009	0.370868	0.415652	0.415652	0.006998	1.10561	1.49467	0.02939	0.481429	0.177737	0.102164	0.247712	0.202928	0.244913	0.296694	0.020993	0.694153	0.092367	0.004199	0.109161	0.375066	5.42729
KZ3	62.5362	1.26023	1.5364	1.71374	3.31119	6.64564	1.36925	0.120645	1.78642	0.468044	0.120645	0.457869	1.17883	0.841606	0.530546	1.29512	0.027617	0.223847	1.46809	0.042153	0.720962	0.28635	0.686076	0.630841	0.071224	0.488393	0.084306	0.393913	0.728229	0.122098	8.85359
KZ4	30.1858	11.7351	5.50261	7.28541	0.077832	3.3468	1.70497	13.2565	1.23504	0.08077	0.026434	0.985388	1.84008	0.007343	0.681401	0.3407	3.81526	1.13812	0.72252	0.093986	0.038182	0.678464	0.058741	0.585946	0.186504	0.540421	0.245246	0.746017	0.314267	0.033776	12.5105
KZ5	34.7627	9.61846	6.71912	5.715	4.36589	2.19616	4.34827	7.74967	1.11276	0.117442	0.157078	1.16267	0.551975	0.027892	1.05404	0.352325	4.77253	1.2669	0.764838	0.115974	0.023488	0.679693	0.083677	0.064593	0.164418	0.801538	0.436002	0.528487	0.455086	0.265711	9.56561
KZ6	46.1288	5.44213	11.7901	1.93882	3.0261	8.19105	1.61021	1.28731	1.65307	2.93609	0.140018	0.304325	0.361475	0	0.365761	1.70593	0.178594	0.362904	0.222886	0.078582	0.671515	0.228601	0.682945	0.29861	0.040005	0.740095	0.131445	0.127159	0.167164	0.714378	8.47396
KX1	38.3603	6.1395	4.77311	4.26688	3.24517	0.275431	2.18345	15.1149	1.15558	1.17712	0.038468	0.420071	2.05266	1.59104	1.36023	0.527782	2.53889	0.550862	1.0571	0.458539	0.660112	0.270815	0.472388	0.149256	0.141562	0.326209	0.267738	0.241579	0.658573	0.850913	8.67377
KX2	31.6491	12.0604	6.86156	10.7881	9.63279	0.122841	3.16462	1.87186	2.13802	0.79993	0.114067	0.542548	1.44485	1.58085	1.02953	0.334888	0.875974	0.545473	0.386072	0.064345	0.178412	0.381685	0.54986	0.766295	0.147702	0.427019	0.503064	0.078969	0.956406	0.391922	9.61086
KX3	42.9881	4.92237	11.0257	6.10021	3.069	0.349573	4.28306	0.393664	2.01713	1.07391	0.094479	1.03612	0.144868	0	3.77445	0.237773	0.248795	1.21406	0.618839	0.878657	0.099203	0.390514	0.185809	0.240922	0.122823	0.099203	0.719617	0.406261	0.675527	0.629862	11.9595
KX4	40.2098	4.71216	6.76286	6.23617	0.296539	0.556195	7.99032	1.34106	2.5641	2.24396	0.112124	0.315718	2.59066	0.175563	0.956006	0.798147	1.44434	0.792246	0.687498	0.8129	0.411614	0.681597	0.501608	0.039834	0.122451	0.553244	1.04895	0.873388	0.647665	0.284736	13.2366
KX5	30.6895	10.6155	6.98485	5.20407	0.064619	0.073635	2.90034	13.2454	1.96261	2.02723	0.25547	1.27435	0.589084	0.109702	1.49675	0.192354	3.39174	1.83488	0.574056	2.64637	0.100685	0.196862	0.306564	0.365172	0.148774	0.18484	0.151779	0.275006	0.393724	0.634167	11.1099
KX6	37.7954	15.8233	12.4234	3.41989	0.018428	0.288702	3.16958	2.80717	1.45273	1.48037	0.089068	0.637295	0.259525	0	2.99759	0.390055	0.376234	1.32527	0.626545	0.053748	1.26538	0.558977	1.53565	1.3913	0.047605	0.274881	0.075247	0.090603	0.102889	1.29916	7.92395
